# Supplementary material for: Germline Predisposition to Pediatric Cancer, from Next Generation Sequencing to Medical Care
Source: Cancers (Basel). 2021 Oct 24;13(21):5339. doi: 10.3390/cancers13215339 (PMC8582391; doi:10.3390/cancers13215339)
Supplement: Supplementary file 1 [file cancers-13-05339-s001.zip]

Archive with 1 entries (1 files):
- cancers-1401869-supplementary.xlsx
