# Supplementary material for: Germline Predisposition to Pediatric Cancer, from Next Generation Sequencing to Medical Care
Source: Cancers (Basel). 2021 Oct 24;13(21):5339. doi: 10.3390/cancers13215339 (PMC8582391; doi:10.3390/cancers13215339)
Supplement: Supplementary file 1 [file cancers-13-05339-s001.zip › cancers-1401869-supplementary.xlsx]

## Sheet: supplementary material1
Onconano V2
ABL1	CDKN2C	CDKN2C	KDM5A	NPM1	RUNX1
ABL2	CDX2	FGF6	KDM5B	NRAS	SBDS
ACVR1	CEBPA	FGF8	KDM5C	NR4A3	SDHA
AKT1	CEP57	FGFR1	KDM6A	NSD1	SDHAF2
AKT2	CHD7	FGFR2	KDM7A	NTRK1	SDHB
AKT3	CHEK1	FGFR3	KDR	NTRK2	SDHC
ALK	CHEK2	FGFR4	KIT	NTRK3	SDHD
AMER1	CHIC2	FH	KLF4	OTX2	SET
APC	CIC	FHIT	KLF6	PALB2	SETD2
AR	CLTC	FLCN	KMT2A	PAX5	SF3B1
ARAF	CREBBP	FLT3	KMT2B	PAX8	SFPQ
ARHGEF12	CRKL	ERCC4	KMT2C	PBRM1	SH2B3
ARID1A	CRLF2	ERCC5	KMT2D	PDGFRA	SHH
ARID1B	CSF1R	EREG	KRAS	PDGFRB	SHOC2
ARID2	CSF3R	FOXO1	LCK	PHF6	SLC7A8
ASXL1	CTCF	FOXO3	LMO1	PHOX2B	SLX4
ATM	CTNNB1	FOXO4	LRIG3	PIK3CA	SMAD4
ATR	CTNND1	FOXP1	LYN	PIK3CB	SMARCA4
ATRX	CYLD	FRS2	LZTR1	PIK3CD	SMARCB1
AURKA	DAXX	FUBP1	MAF	PIK3CG	SMARCE1
AURKB	DDB2	FUS	MAFB	PIK3R1	SMO
AXIN1	DDR2	FYN	MAP2K1	PIK3R2	SNCAIP
AXIN2	DDX3X	FZD6	MAP2K2	PML	SOCS1
AXL	DICER1	GATA1	MAP2K4	PMS1	SOS1
BAP1	DIS3L2	GATA2	MAP2K7	PMS2	SPI1
BARD1	DKC1	GATA3	MAP3K1	PPM1D	SPOP
BCL2	DMBT1	GLI1	MAP3K11	PPP2R1A	SRC
BCL6	DNMT3A	GLI2	MAP3K4	PPP6C	SRGAP3
BCL10	ECT2L	GNA11	MAP4K3	PRCC	STAG2
BCOR	EGFR	GNAQ	MAPK1	PRDM1	STK11
BCR	EP300	GNAS	MAX	PRKAR1A	SUFU
BIRC3	EPCAM	GPC3	MDM2	PTCH1	SYK
BLM	ERBB2	GPS2	MDM4	PTCH2	TCF7L2
BMPR1A	ERBB3	GRIN2A	MED12	PTEN	TERC
BRAF	ERBB4	GSTM1	MED13	PTK2	TERT
BRCA1	ERCC1	H3F3A	MEN1	PTPN11	TERT (promotor)
BRCA2	ERCC2	HIST1H3A	MET	PVT1	TET2
BRIP1	ERCC3	HIST1H3B	MITF	RAC1	TFE3
BTK	ERCC4	HIST1H3C	MLH1	RAD50	TINF2
BUB1B	ERCC5	HNF1A	MN1	RAD51	TMEM127
CAMTA1	ERG	HOXB13	MRE11A	RAD51C	TNFAIP3
CANT1	ESR1	HRAS	MSH2	RAD51D	TNFRSF14
CARD11	ETV6	HSPH1	MSH6	RAF1	TNFRSF17
CASP8	EXT1	HSP90AB1	MTOR	RARA	TOP2A
CBL	EXT2	IDH1	MUC1	RB1	TP53
CBLB	EZH2	IDH2	MUTYH	RBM10	TPR
CBFA2T3	FAM46C	IGF1R	MYB	RBM15	TRIM24
CCND1	FANCA	IGF2R	MYBL1	RBPJ	TSC1
CCND2	FANCB	IKZF1	MYBL2	RECQL4	TSC2
CCND3	FANCC	IL3	MYC	REL	TSHR
CCNE1	FANCD2	IL6ST	MYCN	RET	TYK2
CD79A	FANCE	IL7R	MYD88	RHBDF2	U2AF1
CD79B	FANCF	ING4	NBN	RHD	VEGFA
CDC73	FANCG	INSR	NCOA4	RNF213	VHL
CDH1	FANCI	IRS1	NDRG1	RPL11	WAS
CDH11	FANCL	IRS2	NF1	RPL26	WIF1
CDK12	FANCM	ITK	NF2	RPL35A	WRN
CDK4	FAS	JAK1	NFE2L2	RPL5	WT1
CDK6	FAT1	JAK2	NFKBIA	RPS10	XPA
CDK8	FBXO11	JAK3	NHP2	RPS17	XPC
CDKN1A	FBXW7	JMJD1C	NONO	RPS19	YEATS4
CDKN1B	FCRL4	JUN	NOP10	RPS24	ZBTB16
CDKN1C	FGF2	KDM1A	NOTCH1	RPS26	ZMYM3
CDKN2A	FGF3	KDM3A	NOTCH2	RPS7	ZNF2
CDKN2B	FGF4	KDM4C	NOTCH3	ROS1	ZNF384
					ZRSR2

## Sheet: supplementary material2
PATIENT NUMBER	TUMOR TYPE	AGE (YEARS) AND SEX (F/M)	JONGMANS MC TOOL: INDICATION FOR REFERRAL TO A CLINICAL GENETICIST (Yes/No)	CRITERIA FULFILLED	PERFORMED STUDY / STUDIES	GENETIC PREDISPOSITION (Yes / No)	RESULT	COMMENTS
1	Neuroblastoma	2/M	No	None	Onconano V2	No
2	Anaplastic large cell lymphoma	0/M	No	None	Onconano V2	No
3	T-ALL	12/F	No	None	Onconano V2	No
4	B-ALL	6/F	Yes	mother: ovarian immature teratoma; 35 years old	Onconano V2	No
5	Sertoli ovarian cell tumor	13/F	Yes	tumor; sertoli ovarian tumor	Onconano V2	No
6	Aggressive fibromatosis (desmoid tumor)	10/F	No	None	Onconano V2	No
7	Wilms tumor	4/F	No	None	Onconano V2	No
8	Anaplastic oligodendroglioma	12/F	No	None	Onconano V2	No
9	B-ALL	1/M	Yes	Intellectual disability	NGS panel epilepsy and Onconano V2	No		Epileptic encephalopathy; mutation detected: SCN2A c.4888C>A (p.Leu1630Ile) VAF 50%. This variant may be associated to epilepsy but it is not predisposing to LLA (based on present knowledge).
10	Retinoblastoma	1/F	Yes	Tumor; Retinoblastoma, mild dysmorphic features	PCR and MLPA RB1; genomic SNP array (AffymetrixCytoScan 750 array)	Yes	mosaic deletion at 13q12.13-q21.2.	13q- syndrome (Group 1): PMID: 7573047; PMID: 21505449
11	Retinoblastoma	3/F	Yes	Tumor; Retinoblastoma	PCR and MLPA RB1	Yes	RB1 c.844G>T (p.Glu282*) (NM_000321.3)	This variant has not been reported in the population database gnomAD. It would be a null variant (nonsense) in gene RB1 for which loss-of-function mutations are a known mechanism of disease. It would cause the loss of all functional protein domains excluding DUF3452 domain (Domain of unknown function). In the Cosmic database, it has been described in 5 cases of cancer (COSM6947885). It has not be…
12	Pilocytic Astrocytoma	6/F	Yes	NF1 phenotype	Custom NGS panel	Yes	NF1 C.910C>T (p.Arg304*) (NM_001042492.3)	This variant has been reported in the population database gnomAD once. It would be a null variant (nonsense) in gene NF1 for which loss-of-function mutations are a known mechanism of disease. It would cause the loss of all functional protein domains. In the Cosmic database, it has been described in 13 cases of cancer (COSM24486). It has been reported in 12 submissions in Clinvar database as patho…
13	B-ALL	4/M	Yes	Intellectual disability	Onconano V2	No
14	Wilms tumor	1/M	No	None	Onconano V2	No
15	Ewing sarcoma	11/F	No	None	Onconano V2	Likely pathogenic variant	CHEK2 c.254C>G (p.P85R)
16	Pylocitic astrocytoma	0/M	No	None	Onconano V2	No
17	Atypical choroid plexus papilloma	1/M	No	None	Onconano V2	No
18	Pilocytic Astrocytoma	6/F	No	None	Onconano V2	No
19	Papillary Thyroid Carcinoma	14/M	Yes	Tumor; Papillary Thyroid Carcinoma	Onconano V2 and WES	No		Father: diagnosed of Papillary Thyroid Carcinoma when he was 46 years old;
20	cystadenocarcinoma in parotid gland	16/M	Yes	Tumor; cystadenocarcinoma in parotid gland	Onconano V2	No
21	B-ALL	6/M	No	None	Onconano V2	No
22	B-ALL	3/M	No	None	Onconano V2	No
23	Ganglioglioma	4/M	No	None	Onconano V2	No
24	Neuroblastoma	8/M	No	None	Onconano V2	No
25	Pseudopapillary tumor of the pancreas	9/M	No	None	Onconano V2	No
26	GIST	4/F	Yes	Tumor; GIST	Onconano V2	No
27	B-ALL	7/F	Yes	mother: breast cancer; 23 years old	Onconano V2	No
28	OSteosarcoma	13/M	No	None	Onconano V2	No
29	Neuroblastoma	1/M	No	None	Onconano V2	No
30	Ewing Sarcoma	13/M	No	None	Onconano V2	No
31	Neuroblastoma	4/F	Yes	Noonan phenotype	NGS panel	Yes	SOS1 c.1301G>A (p.G434R) NM_005633.4	This variant has not been reported in the population database gnomAD. In the Cosmic database, it has been described in 2 cases of cancer (COSM1690493). It has been reported in Clinvar in 7 submissions as pathogenic without conflicts related to noonan syndrome (ID 49142). The variant has not been reported in PeCan StJude database. In silico predictors suggest that this is a deleterious change. Gai…
32	B-ALL	7/M	No	None	Onconano V2	No
33	Wilms tumor	2/M	No	None	Onconano V2	No
34	Neuroblastoma	4/F	No	None	Onconano V2	No
35	Retinoblastoma	1/F	Yes	Tumor; Retinoblastoma	PCR and MLPA RB1; Onconano V2	No
36	Pylocitic astrocytoma	4/F	No	None	Onconano V2	Likely pathogenic variant	MRE11 c.659+1G>A
37	Hepatoblastoma	2/M	Yes	Tumor; Hepatoblastoma	Onconano V2	No
38	nasopharyngeal carcinoma	15/M	Yes	Tumor; nasopharyngeal carcinoma	Onconano V2	No
39	Neuroblastoma	5/M	No	None	Onconano V2	Likely pathogenic variant	PALB2 c.2747A>T (p.E916V)
40	Hodgkin Lymphoma	14/F	No	None	Onconano V2	No
41	B-ALL	15/F	No	None	Onconano V2	No
42	Alveolar rhabdomyosarcoma	10/F	No	None	Onconano V2	No
43	nasopharyngeal carcinoma	12/M	Yes	Tumor; nasopharyngeal carcinoma	Onconano V2	No
44	B-ALL	13/M	Yes	Down Syndrome phenotype	karyotype	Yes	trisomy 21 (Down Syndrome)	Down syndrome; OMIM 190685; B-cell lymphoblastic leukemia susceptibility: PMID: 27285583
45	T-lymphoblastic lymphoma	13/M	No	None	Onconano V2	No
46	B-ALL	16/M	No	None	Onconano V2	No
47	B-ALL	2/M	No	None	Onconano V2	No
48	B-ALL	10/M	No	None	Onconano V2	No
49	B-ALL	9/F	No	None	Onconano V2	No
50	B-ALL	5/F	No	None	Onconano V2	No
51	Retinoblastoma	1/M	Yes	Tumor; Retinoblastoma	PCR and MLPA RB1	Yes	RB1 c.2104 C>T (p.Gln702*) NM_000321.3	This variant has not been reported in the population database gnomAD. It is a null variant (nonsense) in gene RB1 for which loss-of-function mutations are a known mechanism of disease. In the Cosmic database, it has been described in 5 cases of cancer (COSM22911). It has been reported at the germinal level in Clinvar as pathogenic (ID420569). In silico predictors suggest that this is a deleteriou…
52	GIST	12/F	Yes	Tumor; GIST	Onconano V2 and WES	No		SDHC promoter methylation was identified within tumor cells but not in blood
53	B-ALL	2/F	No	None	Onconano V2	No
54	Neuroblastoma	6/F	No	None	Onconano V2	No
55	T-ALL	8/F	No	None	Onconano V2	No
56	B-ALL	7/M	Yes	father: chondrosarcoma	Onconano V2	No
57	Anaplastic Lymphoma	13/M	No	None	Onconano V2	No
58	B-ALL	3/F	No	None	Onconano V2	No
59	Neuroblastoma	1/F	Yes	consanguineous parents	Onconano V2	Likely pathogenic variant	BRCA1 c.68_69del (p.E23Vfs*17)
60	Atypical teratoid rhabdoid tumor	1/M	Yes	Tumor; Atypical teratoid rhabdoid tumor	Onconano V2	No
61	B-ALL	4/M	No	None	Onconano V2	No
62	Alveolar rhabdomyosarcoma	13/M	No	None	Onconano V2	No
63	Wilms tumor	12/F	No	None	Onconano V2	No
64	Retinoblastoma	4/F	Yes	Tumor; Retinoblastoma and phenotype	SNP Array	Yes	deletion 13q12q21 (13q deletion syndrome)	13q- syndrome (Group 1): PMID: 7573047; PMID: 21505449
65	Plexiform Neurofibroma	5/F	Yes	syndromic phenotype	NGS panel	Yes	NF1 c.4084C>T (p.R1362*)	This variant has been reported in the population database gnomAD once. It would be a null variant (nonsense) in gene NF1 for which loss-of-function mutations are a known mechanism of disease. In the Cosmic database, it has been described in 26 cases of cancer (COSM24443). It has been reported in 10 submissions in Clinvar database as pathogenic without conflicts (ID15383). The variant has been rep…
66	Retinoblastoma	0/M	Yes	Tumor; Retinoblastoma	PCR and MLPA RB1	Yes	RB1 c.224G>A (p.W75*)	This variant has not been reported in the population database gnomAD. It would be a null variant (nonsense) in gene RB1 for which loss-of-function mutations are a known mechanism of disease. It would cause the loss of all functional protein domains In the Cosmic database, it has been described in 3 cases of cancer (COSM13408). It has not been reported at the germinal level in the different databa…
67	Pilocytic Astrocytoma	17/M	No	None	Onconano V2	No
68	Retinoblastoma	2/F	Yes	Tumor; Retinoblastoma	PCR and MLPA and Onconano V2	No
69	B-ALL	5/F	No	None	Onconano V2	No
70	B-ALL	5/M	Yes	mother: breast cancer; 27 years old	Onconano V2	No
71	B-ALL	7/M	No	None	Onconano V2	No
72	B-ALL	10/M	No	None	Onconano V2	No
73	B-ALL	7/M	No	None	Onconano V2	No
74	aggressive fibromatosis (desmoid tumor)	14/F	No	None	Onconano V2	No
75	Ependymoma	14/M	No	None	Onconano V2	No
76	T-Lymphoblastic lymphoma	10/M	No	None	Onconano V2	No
77	B-ALL	8/F	No	None	Onconano V2	No
78	Atypical teratoid rhabdoid tumor	12/M	Yes	Tumor; Atypical teratoid rhabdoid tumor	Onconano V2	No
79	AML	0/M	No	None	Onconano V2	No
80	Osteosarcoma	8/M	No	None	Onconano V2	No
81	High Grade Glioma	6/F	No	None	Onconano V2	No
82	B-ALL	3/F	No	None	Onconano V2	No
83	Neuroblastoma	14/M	No	None	Onconano V2	No
84	Ewing Sarcoma and ALL	14/M	Yes	2 malignances at childood age	Onconano V2	No
85	Wilms tumor	1/M	No	None	Onconano V2	No
86	Hepatoblastoma	3/M	Yes	Tumor; Hepatoblastoma	Onconano V2	No
87	Hodgkin Lymphoma	13/M	No	None	Onconano V2	No
88	B-ALL	0/F	No	None	Onconano V2	No
89	B-ALL	14/M	No	None	Onconano V2	Likely pathogenic variant	ATM c.1402_1403del (p.K468Efs*18)
90	Alveolar rhabdomyosarcoma	13/M	No	None	Onconano V2	No
91	Atypical teratoid rhabdoid tumor	1/M	Yes	Tumor; Atypical teratoid rhabdoid tumor	Onconano V2	No
92	Ewing Sarcoma	7/M	No	None	Onconano V2	No
93	Germ cell tumor CNS	8/M	No	None	Onconano V2	No
94	Hodgkin Lymphoma	12/M	No	None	Onconano V2	No
95	Hodgkin Lymphoma	16/F	No	None	Onconano V2	No
96	Pylocitic astrocytoma	1/F	No	None	Onconano V2	No
97	Meningioma	13/F	No	None	Onconano V2	No
98	T-ALL	9/F	No	None	Onconano V2	No
99	Desmoplastic small round cell tumor	14/M	No	None	Onconano V2	No
100	Pineoblastoma	6/M	Yes	Tumor; Pineoblastoma	Onconano V2	No
101	Hodgkin Lymphoma	11/F	No	None	Onconano V2	No
102	embryonal Rhabdomyosarcoma	7/M	No	None	Onconano V2	No
103	cutaneous angiosarcoma	12/M	Yes	Xeroderma Pigmentosum	Onconano V2 and WES	Yes	XPC (c.1643_1644delTG (p.V548Afs*25) homozigosis	This variant has been reported in the population database gnomAD in 5 heterozigotes but 0 homozigotes. It is a null variant (nonsense) in gene XPC for which loss-of-function mutations are a known mechanism of disease. It has been reported in 9 submissions in Clinvar database as pathogenic without conflicts (ID 15301). The variant has not been reported neither in PeCan StJude database nor in the C…
104	malignant germ cell tumor	3/M	No	None	Onconano V2	No
105	Wilms tumor	2/M	Yes	Tumor; bilateral Wilms Tumor and syndromic phenotype	Onconano V2	Likely pathogenic variant	CTCF c.353T>A (p.I118K)
106	Clear cell renal carcinoma	1/M	Yes	Tumor; Clear cell renal cell carcinoma	Onconano V2	No
107	low grade glioma	3/M	No	None	Onconano V2	No
108	Anaplastic embryonal rhabdomyosarcoma	5/M	No	None	Onconano V2	Yes	TP53 c.559G>A (p.G187S) NM_001126114.2 position 17- 7578371-C-T het missense	Variant not found in GnomAD, located within hot-spot region. Pathogenic computational verdict because 6 pathogenic predictions. Described in ClinVar as VOUS in the clinical context of Li-Fraumeni on one occasion (ID 840399). Reported in somatic ICGC in 5 tumor samples (MU121). Variant reported in COSMIC (COSM44026) on 28 occasions in tumor samples. ACGM and committee classification: pathogenic.
109	Hodgkin Lymphoma	16/F	No	None	Onconano V2	No
110	B-ALL	6/F	Yes	mother: melanosarcoma	Onconano V2	Likely pathogenic variant	CDKN2A monoallelic deletion	confirmed by MLPA technique
111	B-Lymphoblastic lymphoma	12/F	No	None	Onconano V2	No
112	Diffuse large B-cell lymphoma	13/F	No	None	Onconano V2	No
113	Medulloblastoma	0/M	Yes	Tumor; medulloblastoma SHH activated	Onconano V2	Yes	SUFU c.71dup (p.A25Gfs*23)	This variant has not been reported in the population database gnomAD. It would be a null variant (nonsense) in gene SUFU for which loss-of-function mutations are a known mechanism of disease. It has been reported in 4 submissions in Clinvar database as pathogenic without conflicts (ID 18613). The variant has been reported in the Cosmic database in 5 cancer samples (COSM270677), in silico predicto…
114	Burkitt lymphoma	13/M	No	None	Onconano V2	No
115	Neuroblastoma	0/M	No	None	Onconano V2	No
116	B-ALL	4/F	Yes	mother: ALL 5 years old	Onconano V2	Likely pathogenic variant	CIS VARIANTS: *JAK3 c.1465C>T (p.Q489*) and *JAK3 c.1442-2A>G
117	B-ALL	10/M	No	None	Onconano V2	No
118	B-ALL	1/M	Yes	mother: breast cancer 41 years old (BRCA1/2 no mutated)	Onconano V2	Likely pathogenic variant	CHEK2 c.497A>G (p.N166S)
119	B-ALL	5/F	No	None	Onconano V2	No
120	Burkitt lymphoma	10/M	No	None	Onconano V2	Likely pathogenic variant	CHEK2 c.470T>C (p.I157T)
121	Hodgkin Lymphoma	14/M	No	None	Onconano V2	No
122	AML	0/M	No	None	Onconano V2	No
123	Neuroblastoma	7/F	No	None	WES	No
124	B-ALL	8/M	No	None	Onconano V2	No
125	Ewing sarcoma	9/M	No	None	Onconano V2	No
126	Ewing sarcoma	13/M	No	None	Onconano V2	No
127	schwannoma CNS	6/F	Yes	NF1 Phenotype	Custom NGS panel	Yes	NF1 c.2251+1 G>A NM_001042492.3 position 17-29553703-G-A	This variant has not been reported in the population database gnomAD. It would be a null variant (intronic splice site) in gene NF1 for which loss-of-function mutations are a known mechanism of disease. It has been reported in 2 submissions in Clinvar database as pathogenic without conflicts (ID 485770). The variant has been reported in the Cosmic database in 3 cancer samples (COSM5609549), in si…
128	High Grade Glioma	7/M	No	None	Onconano V2	No
129	Burkitt lymphoma	9/M	No	None	Onconano V2	No
130	Embryonal Rhabdomyosarcoma	2/M	No	None	Onconano V2	No
131	Neuroblastoma	7/M	No	None	Onconano V2	No
132	B-ALL	2/M	No	None	Onconano V2	No
133	medulloepithelioma	3/M	No	None	Onconano V2	No
134	Ganglioglioma	7/M	No	None	Onconano V2	No
135	Alveolar rhabdomyosarcoma	17/M	No	None	Onconano V2	No
136	B-ALL	8/F	No	None	Onconano V2	No
137	B-ALL	1/F	Yes	brother: AML 2 years old	Onconano V2 and Custom panel - hematologic disorders	No		study amplied by custom panel for hematologic disorders (MDS, AML, ALL): non-informative results
138	T-ALL	8/M	No	None	Onconano V2	No
139	Wilms tumor	5/M	No	None	Onconano V2	No
140	B-ALL	13/F	No	None	Onconano V2	No
141	Neuroblastoma	2/F	No	None	Onconano V2	No
142	T-ALL	2/M	Yes	father: ganglioglioma 31 years old	Onconano V2	No
143	B-Lymphoblastic lymphoma	16/F	No	None	Onconano V2	No
144	Neuroblastoma	0/M	No	None	Onconano V2	No
145	Medulloblastoma SHH	9/M	Yes	Tumor; medulloblastoma	Onconano V2	No
146	Ewing sarcoma	14/F	No	None	Onconano V2	No
147	Hodgkin Lymphoma	12/F	No	None	Onconano V2	No
148	Osteosarcoma	12/F	No	None	Onconano V2	No
149	Neuroblastoma	0/M	No	None	Onconano V2	No
150	vestibular schwannoma	13/F	Yes	tumor type; vestibular schwannoma	custom panel (NF1, NF2, SPRED1)	Yes	NF2 c.115-2A>G (NM_181832.2) position 22-30032738-A-G	This variant has not been reported in the population database gnomAD. It would be a null variant (intronic within ±2 of splice site) in gene NF2 for which loss-of-function mutations are a known mechanism of disease. The variant has been reported in the Cosmic database in 1 cancer sample (COSM9271435), in silico predictors suggest that this is a deleterious change ((HSF v3.0). The Patient’s phenot…
151	Ependymoma	9/F	No	None	Onconano V2	No
152	Neuroblastoma	1/F	No	None	Onconano V2	No
153	Carcinoid tumor	12/M	Yes	Tumor; carcinoid tumor	Onconano V2	No
154	Burkitt lymphoma	4/M	No	None	Onconano V2	No
155	Hepatoblastoma	2/F	Yes	Tumor; Hepatoblastoma	CGH array and Onconano V2	No		Balanced translocation carrier of maternal origin 46XX t(7;9) (q32;q13). No loss or gain of chromosome material was detected in the patient's germline as a result of this translocation.
156	Pineoblastoma	15/M	Yes	Tumor; Pineoblastoma	PCR DICER1	Yes	DICER1 c.2026C>T (p.R676*) NM_030621.4 position 14-95579443-G-A	This variant has not been reported in the population database gnomAD. It would be a null variant (nonsense) in gene DICER1 for which loss-of-function mutations are a known mechanism of disease. The variant has been reported in the Cosmic database in 1 cancer sample (COSM6941987). It has been reported in ClinVar database (6 submissions without conflicts; ID 241976). in silico predictors suggest th…
157	Ewing sarcoma	11/F	No	None	Onconano V2	No
158	Hodgkin Lymphoma	10/M	No	None	Onconano V2	No
159	Ewing sarcoma	16/M	No	None	Onconano V2	No
160	Hepatoblastoma	1/F	Yes	Tumor; Hepatoblastoma	Onconano V2	No
161	JMML	0/M	Yes	tumor; JMML	custom panel (Bone marrow aplasias)	No
162	Desmoplastic small round cell tumor	7/F	No	None	Onconano V2	No
163	paraganglioma	1/F	Yes	tumor; paraganglioma	custom panel (hereditary NGS panel)	No
164	Ewing sarcoma	15/M	No	None	Onconano V2	No
165	clear cell sarcoma	5/M	No	None	Onconano V2	No
166	Wilms tumor	3/M	No	None	Onconano V2	No
167	Ewing sarcoma	11/M	No	None	Onconano V2	No
168	Neuroblastoma	17/M	No	None	Onconano V2	No
169	Retinoblastoma	1/M	Yes	tumor; Retinoblastoma	NGS RB1	Yes	RB1 c.2548_2552delCAGAT (Q850Gfs*3) NM_000321.3 position 13-49050864	This variant has not been reported in the population database gnomAD. It would be a null variant (frame-shift) in gene RB1 for which loss-of-function mutations are a known mechanism of disease. It has not been reported in ClinVar, COSMIC or PeCan databases. in silico predictors suggest that this is a deleterious change. The father, affected by retinoblastoma, is carrier of the same mutation. Base…
170	Neuroblastoma	2/F	No	None	Onconano V2	No
171	Neuroblastoma		discarded
172	unknown		discarded
173	brain tumor without histological confirmation		discarded
174	Infantile fibrosarcoma		discarded
175	brain tumor without histological confirmation		discarded
176	Osteosarcoma		discarded
177	Ovarian serous cystadenoma		discarded
178	ALL		discarded
179	Histiocytosis		discarded
180	pituitary nodule		discarded
181	Tongue squamous cell carcinoma		discarded
182	B-ALL		discarded
183	B-ALL		discarded
184	Pilocytic Astrocytoma		discarded
185	AML		discarded
186	lymphoblastic lymphoma		discarded
187	ALL		discarded
188	Histiocytosis		discarded
189	Ewing Sarcoma		discarded
190	low grade glioma		discarded
191	ALL		discarded
192	Neuroblastoma		discarded
193	ovarian immature teratoma		discarded
194	Neuroblastoma		discarded
195	Neuroblastoma		discarded
196	ALL		discarded
197	ALL		discarded
198	ALL		discarded
199	AML		discarded
200	infantile fibrosarcoma		discarded
201	Histiocytosis		discarded
202	Hepatoblastoma		discarded
203	histiocytosis		discarded
204	histiocytosis		discarded
205	germ cell testicular tumor		discarded
206	germ cell testicular tumor		discarded
207	Hodgkin Lymphoma		discarded
208	AML		discarded
209	Histiocytosis		discarded
210	germ cell tumor		discarded
211	craniopharyngioma		discarded
212	Neuroblastoma		discarded
213	Plexiform neurofibroma		discarded
214	ALL		discarded
215	Hepatoblastoma		discarded
216	Lymphoblastic lymphoma		discarded
217	papillar tumor of pineal gland		discarded
218	OSteosarcoma		discarded
219	germ cell tumor		discarded
220	Carcinoid tumor		discarded
221	Carcinoid tumor		discarded
222	Neuroblastoma		discarded
223	Ewing sarcoma		discarded

## Sheet: supplementary material3
Patient number	Tumor	Likely benign-not previously reported	vous (ACGM and Committee) not previously reported or more cancer incidence than expected for population frequency	VOUS of potential pathogenicity significance	Likely pathogenic or pathogenic (ACGM or committee)	Variant interpretation (summarized version)
1	Neuroblastoma		APC c.7105_7120delinsT (p.P2369_S2374delinsC) NM_000038.5 position 5-112178396 HET Delins			This variant, which corresponds to an in frame delins in a non-repetitive zone, is within a functional domain of the protein and has not been reported in the genomAD population database or in the various databases consulted (Clinvar, Pecan, Cosmic, HGMD). Based on ACGM criteria it is classified as VOUS.
1	Neuroblastoma		ETV6 c.320C>T (p.P107L) NM_001987.4 position 12-11992230-C-T HET missense			This variant is within a functional domain of the protein, has not been reported in the genomAD population database and has not been reported in the various databases consulted (Clinvar, Pecan, Cosmic, HGMD). Most in silico predictors suggest that this is a damaging variant. Based on ACGM criteria it is classified as VOUS.
2	Anaplastic lymphoma		DICER1 c.4489G>A (p.Asp1497Asn) (NM_177438.2) position 14:95562768 HET missense			The variant appears in ClinVar (ID 242111) reported on 2 occasions as VOUS in the context of DICER1 syndrome and Hereditary cancer-predisposing syndrome. It appears reported in gnomAD on 1 occasion in heterozygosis. Anaplastic lymphoma is not part of the DICER1 syndrome. Furthermore, the variants associated with DICER1 syndrome are deletions, duplications, insertions, transitions, or transversion…
2	Anaplastic lymphoma	ARID1B c.926G>A (p.Gly309Asp) NM_020732.3 position 6:157099989 HET missense				Variant not described in gnomAD. Benign computational verdict because 8 benign predictions vs 3 pathogenic predictions. Position is not conserved. Out of functional protein domain. Not reported in PeCan, COSMIC, clinvar. No evidence linking this gene to cancer predisposition or implicated in the patient's tumor type. Committee classification: Likely benign
3	ALL-T		ERBB4 c.2428G>A (p.E810K) NM_005235.2 position 2-212426687-C-T HET missense			Variant described in ICGC somatic (MU4488275) in 2 lung cancer samples and a patient with melanoma. Described in COSMIC 5 times in tumor samples (COSM2716233), 3 lung cancer. Not reported to GnomAD. Variant located in Tyrosine Kinasa domain. Other missense mutations in the ERBB4 TK domain have been demonstrated oncogenic. Specifically, the D931Y and K935 both in ERBB4 TK domain in NSCLC (PMID: 26…
3	ALL-T		KDM5A c.1931A>G (p.E644G) NM_001042603.2 position 12-438038-T-C HET missense			Not reported in gnomAD. Most predictors suggest this is a pathogenic variant. Out of functional domain. Unreported in clinvar, COSMIC, PeCan. ACGM and committee classification is VOUS
4	ALL-B		CDK8 c.*25A>G NM_001260.2 position 13-26978243-A-G HET UTR_Variant			Variant has not been reported in gnomAD. Benign computational verdict because 1 benign prediction from DANN vs no pathogenic predictions and the position is not conserved (GERP 5.4299 / 6.17). Not reported in COSMIC, ClinVAr, PeCan or other databases. ACGM: VOUS. Comitte classification: VOUS.
5	Sertoli ovarian cell tumor	CAMTA1 c.4016C>G (p.P1339R) NM_015215.3 position 1:7798376 HET missense				Varsome likely benign. 28 out of 31 non-VUS missense variants in gene CAMTA1 are benign (support bening). Benign computational verdict because 10 benign predictions vs 1 pathogenic. position is not conserved GERP 3.8699/6,17. Not described in COSMIC, PeCan, ClinVar or other databases. ACGM likely benign. Comittee classification: likely benign
5	Sertoli ovarian cell tumor		ZNF2 c.1104G>C (p.K367N) NM_021088.3 position 2:95847677 HET missense			Variant not found in GnomAD exomes / genomes. Benign computational verdict because 5 benign predictions vs 4 pathogenic predictions. Position is not conserved (4.94 / 6.17 GERP). Variant located within the functional domain of the protein. Not described in databases. ACGM: VOUS. Gene not related to predisposition to pediatric cancer, no role in the patient's tumor type. Comittee Classification: V…
5	Sertoli ovarian cell tumor				RECQL4 c.135C>G (p.Y45*) NM_004260.3 position 8:145742876 HET nonsense	Null variant (nonsense) affecting gene RECQL4, which is a known mechanism of disease. Variant not found in GnomAD. Not reported in PeCan, COSMIC, Clinvar, or other databases. The RECQL4 gene is related to malformative syndromes of AR inheritance without great risk of cancer. A possible relationship of heterozygous variants with risk of sporadic osteosarcoma has been reported but no with other tum…
5	Sertoli ovarian cell tumor		CDH1 c.747G>C (p.L249F) NM_004360.4 position 16:68844159 HET missense			Variant not found in GnomAD. Benign computational verdict because 8 benign predictions vs 3 pathogenic predictions. Position is not conserved. Within the functional domain of the protein. Not reported in PeCan, ClinVar, COSMIC. It is not a gene related to the predisposition to the patient's tumor, nor is it involved in its somatic line. There is little evidence to establish a potential relationsh…
7	Wilms tumor		AXIN2 c.1878T>A (p.S626R) NM_004655.3 position 17-63533016-A-T HET missense			Variant reported in gnomAD in 1 heterozigote. Reported in ClinVar as VOUS in 1 case of Oligodontia-colorectal cancer syndrome ID 533225. Most in silico predictors suggest pathogenic. Position not preserved in evolution. Out of known functional domain. committee classification: VOUS
9	ALL MLL +		PTCH1 c.2558A>G (p.Q853R) NM_000264.3 position 9-98229400-T-C HET missense			GnomAD 3 heterozigotes. Lack of agreement on in silico predictors. Variant located in exonic position -3, there is a potential alteration of splicing (human splice finder suggests Potential alteration of splicing). Variant located in functional domain, where mutations in cancer are used. Variant reported in ClinVAr as VOUS 2 times (ID135096) one of the cases is Gorlin syndrome. Not described in P…
13	ALL-B		FANCI c.3119A>C (p.K1040T) NM_001113378.1 15-89848406-A-C HET missense			This variant is not described in the databases consulted, including population databases. Most of the in silico predictors consulted suggests that it is a neutral change. This change would affect a poorly conserved site. Variant located within the functional domain of the protein. ACGM and comittee classification: VOUS.
13	ALL-B		KDM3A c.3553A>T (p.I1185L) NM_018433.5 HET missense			Varsome VOUS. Variant not found in GnomAD. Pathogenic computational verdict. Within known domain of protein. Not reported in ClinVar, PeCan, COSMIC. ACGM and comittee classification VOUS
14	Wilms tumor		WT1 c.1139G>A (p.R380Q) NM_024426.4 position 11-32417913-C-T HET missense			Loss of function mutations in the WT1 gene have been associated with predisposition to Wilms tumor. The missense variant detected in the patient is located within the hotspot region. This variant has been reported in clinvar as VOUS on 3 occasions (ID135455). It is described in population databases, with a total of 7 heterozygotes in gnomAD. Not reported in remaining databases consulted. Most pre…
15	Ewing Sarcoma				CHEK2 c.254C>G (p.P85R) NM_007194.3 position 22-29130456-G-C HET missense	This is a variant described in the general population (gnomAD reports 3 total heterozygotes). However, described 6 times in ClinVar, but 3 times in cancer patients (with uncertain clinical significance (ID 233261)). Not described in other databases. In addition, it is a variant studied functionally on one occasion: This variant is described in the literature in a patient with hereditary breast ca…
16	Low grade Glioma		MSH2 c.2375A>G (p.N792S) NM_000251.2 position 2-47705575-A-G HET missense			Most of the in silico predictors consulted suggests that it is a neutral change. This change would affect a poorly conserved aminoacid. Variant located in the functional domain of the protein. GnomAD Describes it in 4 heterozygotes. Described in ClinVar on 4 occasions (ID 143010), 2 patients with hereditary cancer syndrome and 2 non-polyposic colon cancer. Described in somatic ICGC (MU130837490) …
17	Atypical choroid plexus papilloma		ARID1B c.4238G>T (p.G1413V) NM_020732.3 position 6-157521966-G-T HET missense			Variant not reported in gnomAD databases. Most in silico predictors suggest that the variant would be pathogenic. The change would be outside the functional domain. Variant not reported in PeCan, Clinvar, COSMIC variants. ACGM and committe: VOUS
17	Atypical choroid plexus papilloma	AXIN2 c.1786G>A (p.E596K) NM_004655.3 position 17-63533108-C-T HET missense				Variant not reported in gnomAD databases.
17	Atypical choroid plexus papilloma		CAMTA1 c.3505G>T (p.D1169Y) NM_015215.3 position 1-7797477-G-T HET missense			Not described in the gnomAD population database. In silico predictors lack of agreement. Most of the nonsense variants are benign in the CAMTA1 gene. Change located in the ANK region. Not reported in PeCan, Clinvar or COSMIC. Committee and ACGM classify this variant as VOUS.
17	Atypical choroid plexus papilloma		MET c.272A>G (p.E91G) NM_001127500.2 position 7-116339410-A-G HET missense			Not described in the gnomAD population database. In silico predictors suggest benign. Position not conserved in evolution. Change located in functional domain. Not reported in Clinvar, PeCan, COSMIC. ACGM and committe classification: VOUS
18	Pylocitic astrocitoma		APC c.8445G>T (p.K2815N) NM_000038.5 position 5- 112179736-G-T HET missense			Variant not reported in gnomad population database. In silico predictors suggest that this is a pathogenic change. Position not conserved in evolution. Variant would be located at the end of the protein, in EB-1 binding domain. Reported in clinvar as VOUS (ID482386) twice. Not described in St Jude PeCan or COSMIC databases. ACGM and committee classification: VOUS.
18	Pylocitic astrocitoma		CDC73 c.709A>G (p.I237V) NM_024529.4 position 1-193111176-A-G HET missense			Gene associated with the clinical phenotype: Hyperparathyroidism with tumors of the jaw. The variant is found region of interest 'Interaction with CTNNB1' has 8 non-VUS coding variants (6 pathogenic and 2 benign). Variant not reported in the gnomAD population database. Change located within functional domain. Reported in somatic ICGC in a case of lung adenocarcinoma (MU131564133), not reported in…
18	Pylocitic astrocitoma				CEP57 c.241C>T (p.R81*) NM_014679.4 position 11-95546134-C-T HET nonsense	The detected variant would originate a truncated protein, a known pathogenic mechanism in this gene. The variant has been described in Clinvar as pathogenic on 1 occasion (ID 30692) in the Mosaic Variegated Aneuploidy Syndrome 2 context (very rare entity; 41 cases of MVA described to date. It is associated with two BUB1B and CEP57 genes. Patients with mutations in BUB1 have a high incidence of ca…
20	cystadenocarcinoma of parotid gland		ATM c.6820G>A (p.A2274T) NM_000051.3 position 11-108196797-G-A HET missense			Described in ClinVar with conflict of interpretation: VOUS / probably benign in ataxia-telangiectasia and hereditary cancer predisposition syndrome (ID135776). Described in COSMIC associated with lymphoid neoplasms (COSM21637). Registered in GnomAD with an overall population frequency of 0.009% (26 heterozygotes, no homozygotes). This variant is found in a region considered hotspot, with several …
21	ALL		PTCH2 c.1406A>G (p.D469G) NM_003738.4 position 1- 45294712-T-C HET missense			Variant not described in the population database gnomAD. In silico predictors suggest that this is a pathogenic variant. Variant located within functional domain of the protein. Not reported in PeCan, ClinVar, COSMIC or other databases. Based on available evidence and ACGM criteria the variant is classified as VOUS.
23	ganglioglioma		NF2 c.251A>G (p.H84R) NM_000268.3 position 22- 30035089-A-G HET missense			The variant detected in the NF2 gene is described in the gnomAD database in a total of 3 heterozygous. It is not reported in ClinVar, PeCan, COSMIC, HGMD or ICGC somatic. The in silico predictors are inconclusive. The change is within functional domain B41, and the position would be preserved in evolution. The NF2 gene is associated with NF2 AD inheritance syndrome. Gliomas can occur in adult lif…
24	Neuroblastoma		CREBBP c.199C>T (p.H67Y) NM_004380.2 position 16-3900897-G-A HET missense			This variant is not described in the databases consulted, including population databases. Most of the in silico predictors consulted suggests that this is a pathogenic change. Variant located outside the functional domain. Moderate conservation in evolution. ACGM and comittee classification VOUS.
24	Neuroblastoma		AMER1 c.3065G>T (p.R1022L) NM_152424.3 position X-63410102-C-A HEMIZ missense			Variant not found in GnomAD. In silico predictors do not reach an agreement. The position would not be preserved. Out of functional domain. Not reported in databases. AMER1's role in Neuroblastoma is poorly understood. ACGM and Comittee classification VOUS.
25	Pseudopapillary tumor of the pancreas		SH2B3 c.167C>G (p.A56G) NM_005475.2 position 12-111856116-C-G HET missense			Variant not found in GnomAD. Within a functional domain of the protein. Benign computational verdict. Position not preserved. Not described in other databases. Comittee classification: VOUS
25	Pseudopapillary tumor of the pancreas		BAP1 c.1522C>T (p.R508C) NM_004656.3 HET missense			Pathogenic computational verdict. Outside known functional domain. Conserved position in evolution. gnomAD reports 1 heterozygote. Reported in ClinVAr as VOUS in a patient with Tumor susceptibility linked to germline BAP1 mutations (ID539921). Described in ICGC somatic in endometrial carcinoma (MU129755202), in NCI Genomic Data in adenocarcinoma of the rectum. ACGM and committee classification: V…
26	GIST		FAT1 c.9922A>C (p.T3308P) NM_005245.3 position 4-187531101-T-G HET missense			Variant not found in GnomAD. Pathogenic computational verdict. Not described in COSMIC, not described in ClinVar, PeCan, nor other databases. Variant within Cadherin membrane protein domain which in addition to various anchoring functions, binds beta-catenin and therefore acts as a tumor suppressor of the Wnt / betacatenin pathway. In the germ line it has been proposed as a gene involved in predi…
28	Osteosarcoma		WRN c.4258A>C (p.K1420Q) NM_000553.4 position 8-31030577-A-C HET missense			This change is not described in the consulted databases, including population databases. Most in-silico prediction software consulted suggest that this is a neutral change. This variant would affect a poorly preserved residue and is found in the C-terminal region of the protein,not affecting any known functional domain. Based on the information currently available, it is classified according to A…
29	Neuroblastoma				AMER1 c.3145C>T (p.R1049*) NM_152424.3 X-63410022-G-A HEMIZ Stop_variant	Null variant (nonsense) affecting gene AMER1, which is a known mechanism of disease , associated with Osteopathia striata with cranial sclerosis.In silico predictors suggest it is a pathogenic variant. 1 hemicigote described in gnomAD. Not described in COSMIC, ClinVAr, PeCan st Jude. Out of functional domain of the protein. ACGM classification: probably pathogenic.However, due to the location of …
29	Neuroblastoma		JAK3 c.1115T>G (p.V372G) NM_000215.3 position 19-17952225-A-C HET missense			Variant not found in GnomAD. Most predictors suggest benign. Position not preserved in evolution. Variant In known protein domain. Not described in PeCan st jude, ClinVar, COSMIC or other databases. ACGM and comitte classification: VOUS.
29	Neuroblastoma		POLE c.427A>G (p.N143D) NM_006231.3 position 12-133256234-T-C HET missense			Variant not found in GnomAD. Pathogenic computational verdict. Variant located in functional domain. Reported in Clinvar twice as VOUS (581869). Described in PeCan St Jude in germline of a patient with ALL. Not described in COSMIC. Gene related to predisposition to colon cancer with AD inheritance. There is insufficient evidence to establish a link between the variant in POLE and the pathology de…
33	Wilms tumor		TMEM127 c.274C>G (p.L92V) NM_017849.3 position 2-96920706-G-C HET missense			Variant not described in the population database gnomAD. Most predictors suggest that this is a deleterious change. Change located in functional domain of protein. Variant not described in ClinVar, PeCan, but reported in COSMIC in an ovarian carcinoma. Loss of function mutations in this gene are associated with susceptibility to pheochromocytoma (PMID: 28384794) and more rarely to renal carcinoma…
33	Wilms tumor				MUTYH c.1187G>A (p.G396D) NM_001128425.1 position 1-45797228-C-T HET missense	Variant described as pathogenic in the context of AR family polyposis. There is no evidence to attribute a pathogenic meaning to MUTYH variants in heterocygosis. The variant is not considered Wilms' tumor predisposition. According to ACGM criteria the variant is classified as pathogenic, but without clinical impact to the patient.
33	Wilms tumor		GRIN2A c.3139A>G (p.K1047E) NM_000833.4 position 16- 9858262-T-C HET missense			Variant not described in gnomAD, the predictors in silico suggest that it is a pathogenic variant. Variant located within functional domain of the protein. Not described in Clinvar, PeCan, COSMIC or other databases. Gen not related to predisposition and does not participate in Wilms tumor. According to current evidence and ACGM criteria it is classified as VOUS.
33	Wilms tumor	CDH1 c.182C>T (p.T61I) NM_004360.4 position 16- 68835591-C-T HET missense				Variant not described in the population database of gnomAD. Predictors suggest that it would be a benign variant, the position would not be preserved in evolution. Variant located in functional domain of the protein. Variant not described in PeCan, COSMIC or ClinVar. According to ACGM criteria it is classified as likely benign.
34	Neuroblastoma		PTCH1 c.1124G>A (p.R375H) NM_001083602.2 position 9-98240362-C-T HET missense			Variant located in the hotspot region of the gene. Most Missense variants in PTCH1 are benign. In silico predictors suggest pathogenic. Reported in the gnomAD database in 7 heterozygous. Not described in PeCan, COSMIC, but reported in Clinvar twice, with conflict of interpretation (522883). Based on ACGM criteria and after evaluation in committee, it is classified as VOUS.
36	Pylocitic astrocitoma				MRE11 c.659+1G>A NM_005591.3 position 11- 94209454-C-T HET splice variant	The MRE11 gene is associated with ATLD1 (Ataxia-Telangiectasia-Like Disorder 1), with autosomal recessive inheritance pattern. The variant is located within a functional domain and has been described in ClinVar (ID: 230014) and HGMD (CS110571) associated with severe microcephaly, with autosomal recessive inheritance pattern (PMID: 21227757) and also ovarian cancer (PMID: 29348823). This variant i…
36	Pylocitic astrocitoma		U2AF1 c.596C>G (p.S199C) NM_006758.2 position 21- 44513339-G-C HET missense			Variant not described in the databases consulted (ClinVar, COSMIC, PeCan, HGMD) including population databases. The variant is located outside functional domain. In silico predictors suggest that this is a benign variant. According to ACGM criteria the variant is classified as VUS.
36	Pylocitic astrocitoma		FZD6 c.1121C>T (p.P374L) NM_003506.3 position 8- 104337455-C-T HET missense			Variant not described in the databases consulted (ClinVar, COSMIC, PeCan, HGMD) including population databases. The variant is located within functional domain. In silico predictors suggest that this is a pathogenic variant. According to ACGM criteria the variant is classified as VUS.
37	Hepatoblastoma		FANCC c.996+3T>C NM_000136.2 position 9-97887365-A-G HET splicing			Variant not found in GnomAD. Benign computational verdict because 1 benign prediction from DANN vs no pathogenic predictions. Position not conserved in evolution.Human splice finder: No significant splicing motif alteration detected. ACGM and Comitte Classification VOUS.
38	nasopharyngeal carcinoma		ERCC5 c.1982T>C (p.I661T) NM_000123.3 position 13-103518044-T-C HET missense			Variant not reported in population databases. 10 in silico predictors suggest benign, none pathogenic. Position not preserved in evolution. Not reported in other databases. Variant located in functional domain Rad2. ACGM and committee classification: VOUS
39	Neuroblastoma				PALB2 c.2747A>T (p.E916V) NM_024675.3 16- 23637558-T-A HET Missense,splice_region_variant	Variant not described in the gnomAD population database. Not described in PeCan, ClinVar, COSMIC or other databases. In silico predictors suggest that this is a pathogenic change. Change located to two positions of the splicing consensus site. Variant located within functional domain. Since it is a variant not described previously, located within a functional domain in a proposed neuroblastoma pr…
39	Neuroblastoma		IGF2R c.2138C>T (p.T713I) NM_000876.3 6- 160468277-C-T HET missense			Variant not reported in gnomAD. Described in ICGC somatic (MU6141049) in a gastric adenocarcinoma sample, not in other databases. Located within functional domain. In silico predictors suggest pathogenic. According to ACGM criteria is a VOUS.
42	alveolar Rhabdomyosarcoma				FANCL c.40del (p.L14Cfs*27) NM_018062.3 position 2-58468408-AG-A HET Frameshift	The detected variant would cause a truncated protein, a known pathogenic mechanism in the FANCL gene. In silico predictors suggest that it is a pathogenic variant. Reported in the gnomAD population database in 2 heterozygotes. Not reported in ClinVar, COSMIC, PeCan St. Jude, or in the other databases consulted. In a clinical setting of Fanconi anemia, the variant would be classified as pathogenic.
42	Alveolar Rhabdomyosarcoma				XPC c.1643_1644del (p.V548Afs*25) NM_004628.4 3-14199738-GCA-G HET Frameshift	The detected variant would generate a truncated protein, a known pathogenic mechanism in the context of AR inherited Xeroderma Pigmentosum. Reported in Clinvar as pathogenic in this clinical context, with no conflict of interpretations (ID262). Reported in gnomAD at 5 het. Not described in PeCan or COSMIC. According to ACGM criteria, the variant would be classified as pathogenic in the clinical c…
42	Alveolar Rhabdomyosarcoma		ABL1 c.1778G>A (p.R593Q) NM_007313.2 9-133759398-G-A HET missense			Variant reported in 2 heterozygotes in the gnomAD database. Described in COSMIC in a sample of squamous cell carcinoma of the head-neck (COSM4531311). Not described in other databases. In silico predictors suggest that it is a pathogenic variant. Located outside known functional domain. According to ACGM criteria and VOUS committee.
42	Alveolar Rhabdomyosarcoma		NIPBL c.332G>A (p.S111N) NM_133433.3 position 5-36958307-G-A HET missense			Variant not described in the population databases. Reported on ClinVar as VOUS in the clinical context of Cornelia de Lange syndrome (ID159079), not reported in other databases. In silico predictors suggest that this is a pathogenic change. According to ACGM criteria and after committee evaluation, VOUS.
43	nasopharyngeal carcinoma		MAP4K3 c.2098G>C (p.E700Q) NM_003618.3 position 2-39492382-C-G HET missense			Not reported in databases. Predictors suggest benign. Within known protein domain. ACGM and committee: VOUS
46	ALL		POLE c.1453A>G (p.I485V) NM_006231.3 position 12-133249770-T-C HET missense			Variant not found in GnomAD. Pathogenic computational verdict. Relatively well preserved position. Within the functional domain of the protein.Described in ClinVAR as VOUS (ID 650066) in the context of colon cancer. Not described in COSMIC or PeCan.ACGM and Committee classification VOUS
47	ALL		MED13 c.995A>G (p.E332G) NM_005121.2 position 17-60108819-T-C HET missense			Variant not described in the GnomAD population database. In silico predictors suggest that this is a pathogenic variant. Variant located within functional domain. Change not reported in PeCan, ClinVar, COSMIC or other databases.
47	ALL		KDM4C c.527C>T (p.P176L) NM_015061.3 position 9-6849598-C-T HET missense			Variant not described in gnomAD, in silico predictors suggest that it is a pathogenic variant. Change located outside functional domain. Not described in PeCan, COSMIC or ClinVar. Described in ICGC somatic in a sample of skin tumor (MU62561152). According to ACGM criteria it is classified as VUS.
48	ALL		FANCI c.1171G>A (p.D391N) NM_001113378.1 position 15-89820000-G-A HET missense			This change is not described in the consulted databases, including the population databases. Most in silico predictors suggest that it is a pathogenic change. Variant located in FANCI_S2 domain. Based on the information currently available, ACGM and committee classification: VOUS.
48	ALL		NF1 c.3921T>G (p.I1307M) NM_000267.3 position 17-29562986-T-G HET missense			Variant not described in population databases. reported in clinvar as VOUS on 2 occasions in the context of NF1 and Hereditary Cancer-Predisposing Syndrome (ID 234032). in silico predictors suggest neutral change, position would not be preserved in evolution. ACGM and committee clasification: VOUS.
48	ALL			SH2B3 c.622G>C (p.E208Q) NM_005475.2 position 12-111856571-G-C HET missense		This variant is described in ClinVar as a variant of uncertain meaning, with functional studies supporting its pathogenicity (ID 30445; PMID 20404132). Registered in COSMIC and in various studies, associated with hematopoietic and lymphoid tumors (COSM1235390, PMID 23812944, PMID 28157215, PMID 27216218). Registered in GnomAD with a population frequency of 0.1% (102 heterozygous, 0 homozygous). T…
48	ALL		SLX4 c.3431A>G (p.K1144R) NM_032444.3 position 16-3640208-T-C HET missense			This variant is not described in the consulted databases, including population databases. All in silico prediction software consulted suggest that this is a neutral change and the position is not preserved in evolution. Out of functional domain. Based on the information currently available, the Committee classification was VOUS.
48	ALL		EGFR c.2543C>T (p.P848L) NM_005228.4 position 7-55259485-C-T HET missense			Variant located within tyrosin kinasa domain, where different Missense variants are pathogenic. In silico predictors suggest it is a pathogenic change. gnomAD reports 98 heterozygotes. Described in ClinVar with conflict of interpretation ID 45282. Our variant, is a known mutation in lung cancer, where although it is not common, it is well described. The is within tyrosin kinase domain of the prot…
48	ALL		CHD7 c.6759G>C (p.E2253D) NM_017780.3 position 8-61766043-G-C HET missense			Not described in databases, including population databases. Predictors suggest neutral. Position would not be preserved in evolution. Out of functional domain. Committee classification: VOUS
48	ALL		CHEK1 c.229G>A (p.G77S) NM_001274.5 position 11-125497665-G-A HET missense			Not described in population databases or other databases. Relatively well preserved change. Variant located in catalytic domain. ACGM and Committee Classification: VOUS
48	ALL		PML c.1168A>C (p.I390L) NM_033238.2 position 15-74315734-A-C HET missense			Not described in population databases or other databases queried. In silico predictors suggests it is a neutral variant. position not preserved in evolution. Change located in unknown function domain. ACGM and committee classification: VOUS
48	ALL		POLD1 c.1138-3C>A NM_002691.3 position 19-50906747-C-A HET intron-splice			Variant not described in population databases. Position not preserved. Reported in clinvar as vous ID 818414. It could be affecting the splicing. ACGM and Committee Classification: VOUS
48	ALL		RBM15 c.2135G>A (p.S712N) NM_022768.4 position 1-110884162-G-A HET missense			Not described in databases. Predictors suggest neutral. Position not preserved during evolution. Within RNA recognition motif domain. ACGM and committee classification: VOUS
49	ALL		KDM1A c.2431C>G (p.P811A) NM_001009999.2 HET missense			Variant not found in GnomAD. In silico prediction discrepancies. Not described in other databases. Variant located at the end of the protein, at the end of the amino oxidase domain according to pfam. According to Uniprot, the variant would fall within the functional region involved in demethylation (aa 300 to 852 demethylase activity; Uniprot). Based on ACGM guidelines and comittee categorization…
50	ALL-B		MED13 c.2702A>G (p.Y901C) NM_005121.2 position 17-60061718-T-C HET missense			Variant not described in population databases or other databases consulted. In silico predictors suggest that this is a pathogenic change. Out of known functional domain. Position preserved in evolution.ACGM and committee classification: VOUS.
50	ALL-B	PDGFRB c.1083C>A (p.S361R) NM_002609.3 position 5-149512357-G-T HET missense				Variant not described in population databases or other databases consulted. In silico predictors suggest benign. Position not preserved in evolution.Variant located in Ig4_PDGFR-alpha domain. ACGM: benign likely. Committee classification: Likely benign.
53	ALL		EP300 c.2768C>T (p.S923F) NM_001429.3 position 22-41546153-C-T HET missense			Variant not found in GnomAD. Pathogenic computational verdict because 7 pathogenic predictions. Position conserved. Not reported in Clinvar, PeCan st jude or COSMIC. ACGM and Comittee classification: VOUS
55	ALL-T	FANCG c.193C>T (p.P65S) NM_004629.1 position 9-35078716-G-A HET missense				This variant is not described in databases (COSMIC, clinVar, CiVIC, LOVD, PeCan), including population databases. Most in silico prediction software consulted suggest that this is a neutral change. Out of functional protein domain according to Uniprot / pfam. Position not preserved in evolution. According to ACGM criteria, the variant is classified as likely benign. Since the variant is missense …
55	ALL-T		APC c.7472T>G (p.M2491R) NM_000038.5 position 5-112178763-T-G HET missense			This variant is not described in the consulted databases, including population databases. Most of the In silico prediction software consulted suggest that this is a pathogenic change. Missense variants are not common in the APC gene; 67% are benign (Varsome). The variant is within the APC domain basic domain. ACGM and committee classification: VOUS
55	ALL-T	DMBT1 c.6886 A>T (p.T2296S) NM_007329.2 position 10-124399886-A-T HET missense				Variant not described in population databases or other databases consulted. Most in silico predictors suggest benign. Position not preserved in evolution. Variant located in pellucid like domain area. ACGM and comitte classification: likely benign.
55	ALL-T		PTPRD C.2846G>C (p.G949A) NM_002839.3 position 9-8485971-C-G HET missense			Variant not described in population databases or other databases consulted. In silico predictors suggest that this is a pathogenic change. Variant located in Fibronectin type 3 domain. ACGM and comittee classification: VOUS
56	ALL-pB		FGFR2 c.*431T>C NM_000141.4 10-123238940-A-G HET 3´UTR			Not described in databases. Position preserved. ACGM and committe classification VOUS.
57	Anaplastic lymphoma		TPR c.1228C>A (p.L410I) NM_003292.2 position 1- 186329092-G-T HET missense			Variant not described in the gnomAD database. Variant located within functional domain of the protein (Smc domain). Variant not described in PeCan database, COSMIC, ClinVar. Reported in ICGC somatic in a liver cancer sample (MU83069569). According to ACGM criteria and after committee evaluation, it is classified as VOUS
58	ALL		NOTCH1 c.1476C>A (p.D492E) NM_017617.4 position 9-139411803-G-T HET missense			Not reported in databases. Predictors suggest pathogenic. Position not preserved. Variant located in Calcium-binding EGF-like domain. ACGM and Committee classificacion VOUS
59	Neuroblastoma				BRCA1 c.68_69del (p.E23Vfs*17) NM_007294.3 position 17-41276044 HET frame_shift	The c.68_69del variant produces a change in the reading pattern and the appearance of a premature stop codon (p.E23Vfs * 17) at the protein level. This change is described in the literature and in various databases as pathogenic (ID 17662; COSM3190163). It is a known mutation, common in the Ashkenazi population among breast and ovarian cancer patients (PMID: 9042909, 22430266), although it has al…
59	Neuroblastoma	POLE c.4417C>G (p.L1473V) NM_006231.3 HET missense				Variant not found in GnomAD. Benign computational verdict because 8 benign predictions (Benign Supporting). Position not preserved. Variant located outside functional domain. Not reported COSMIC, PeCan, ClinVar or other databases. ACGM and comittee classification: Likely benign.
59	Neuroblastoma	XPC c.518C>G (p.A173G) NM_004628.4 HET missense				Variant not found in GnomAD. Benign computational verdict. Position not conserved. Variant within functional domain. Not reported in databases. ACGM and comitte classification: likely benign
61	ALL		PALB2 c.2759T>C p.L920S NM_024675.3 position 16-23635405-A-G HET missense			The variant has not been described in population databases. It has also not been described in ClinVar, COSMIC, PMKB, ICGC Somatic, SangerCosmic, CIViC, or Pecan. In silico predictors mostly suggest that it is a pathogenic variant. Well preserved position. Variant located within the region of interaction with RAD51, BRCA2 and POLH (uniprot). According to ACGM criteria and the committee's classific…
61	ALL		ERBB2 c.*28T>C NM_004448.3 17-37884325-T-C UTR_variant			Variant not reported in gnomAD. Predictors suggest neutral. Not preserved in evolution. ACGM and committee: VOUS
61	ALL		GATA3 c.*25C>T NM_001002295.1 10-8116011-C-T UTR_Variant			Variant not reported in gnomAD. Predictors suggest neutral. Not preserved in evolution. ACGM and committee: VOUS
62	Alveolar rhabdomyosarcoma		MYBL1 c.682G>A (p.V228I) NM_001080416.3 8-67507823-C-T HET missense			not reported in gnomAD. Not described in clinvar, pecan, cosmic. Out of functional domain. ACGM and Committee classification VOUS
63	Wilms tumor	FANCA c.3184G>T (p.Gly1062Trp) NM_000135.4 position 16-89816193-C-A HET missense				variant reported on one occasion in the gnomAD population database.Not described in other databases. Predictors suggest benign. Located outside functional domain in a gene where most Missense variants are benign. ACGM and committee: VOUS.
67	cerebello-pontine pilocytic astrocytoma	JMJD1C c.79C>T (p.R27C) NM_032776.2 10-65225344-G-A HET missense				Variant not found in GnomAD. Benign computational verdict because 7 benign predictions. the position is not conserved. Not described in other databases. ACGM and comittee classification: VOUS
67	cerebello-pontine pilocytic astrocytoma		PPM1D c.1601T>G (p.F534C) NM_003620.3 position 17-58740696-T-G HET missense			Variant not found in GnomAD. Predictors lack of agreement. Conserved position in evolution. Not described in PeCan, not described in COSMIC. Truncating mutations in exon 6 (where the detected variant is found) are related to predisposition to breast and ovarian cancer. These variants located at the c-terminal level, leave the phosphatase domain intact. This same c-terminal region of the gene is w…
69	ALL		KMT2D c.12752C>T (p.S4251F) NM_003482.3 12-49425736-G-A HET missense			Variant reported in 1 single heterozigote in gnomAD, described in ICGC somatic (MU113639712) in 1 sample of AML. Not reported in ClinVar or Pecan. Variant located outside known functional domain, In silico prediction suggests pathogenic. Position not preserved in evolution (3.91/6.17 GERP). Reported in gnomAD, in 1 heterozigote. At the germ level this gene is related to Kabuki SD. ACGM and commit…
70	ALL		FANCA c.1422T>G (p.F474L) NM_000135.2 position 16-89851310-A-C HET missense			Variant not described in the population database gnomAD. in silico predictors suggest that this is a neutral change. The position would not be preserved in evolution. Variant located in functional domain of the protein. Not described in ClinVar, PeCan or COSMIC. According to ACGM criteria the variant is classified as VOUS.
72	ALL			RET c.2331C>A (p.N777K) NM_020975.4 10- 43613867-C-A HET missense		Variant not described previously, located within Exon 13. Active mutations in this exon are associated with pheochromocytoma and MEN2A (PMID: 24699901;). The N777S variant was reported in an Italian family with CMT (PMID: 16384843). Germline mutations in RET do not predispose to leukemia, but it may be a predisposition variant to MEN2A or Pheochromocytoma, although no evidence is available. ACGM …
72	ALL		JMJD1C c.7101T>A (p.F2367L) NM_032776.2 position 10- 64937600-A-T HET missense			Not described in gnomAD. Position preserved in evolution. Out of JMJC functional domain. Not reported in peCan. not reported in COSMIC, nor clinVar. ACGM and Vous Committee Classification
73	ALL-B		BRIP1 c.1054T>C (p.Y352H) NM_032043.2 position 17-59878700-A-G HET missense			The variant c.1054T> C (p.Y352H) in the BRIP1 gene has been described in ClinVar with uncertain clinical significance by various authors (ID 182344). Described in the literature in a breast cancer patient but also in a healthy individual (PMID: 26921362). Not described in the rest of the databases consulted. Registered in GnomAD with a global population frequency of 0.0007% (2 heterozygotes, 0 ho…
73	ALL-B		CBFA2T3 c.791A>G (p.Q264R) NM_005187.5 position 16-88952471-T-C HET missense			The CBFA2T3 gene Reduces the protein levels and stability of the regulatory transcription HIF1A. According to uniprot the variant is found within the Interaction with HIF1A region (from 176 – 268). Most in silico predictors suggest that it is a pathogenic variant. Described in 1 heterozigote (non-European) in gnomAD. Not described in other databases consulted. ACGM and committee classification: V…
74	desmoid tumor		SHOC2 c.336A>G (p.I112M) NM_007373.3 position 10-112724452-A-G HET missense			Mutations in this gene have been associated with Noonan-like syndrome with loose anagen hair. Variant located within the known domain of the protein (domain rich in leucine repeats). in silico predictors mostly suggest that it would be a pathogenic variant. Not described in Clinvar, St. Jude Pecan, COSMIC. Neither described in population databases. ACGM and committee clasification: VOUS.
75	Ependymoma		PTK2 c.2720G>A (p.Ser907Asn) NM_001199649.2 position 8-141684416-C-T HET missense			Variant not reported in gnomAD population database. Located outside of known functional domain. in silico predictors suggest that the variant would be pathogenic. Described in ICGC somatic (MU129007823) in hepatocellular carcinoma. Not described in St Jude PeCan or clinVar.
75	Ependymoma		ATM c.2944C>T (p.Arg982Cys) NM_000051.3 position 11-108142000-C-T HET missense			variant reported in the gnomAD population database in a total of 5 heterozygous. However, it is described in Clinvar 5 times associated with hereditary cancer predisposition syndrome and ataxia-telangiectasia with uncertain significance (127363). It is reported in ICGC somatic (MU112175) in two tumor samples. It is described in PeCan St Jude in a high-grade Glioma. Predictors in silico suggest th…
75	Ependymoma		FANCM c.146A>C (p.Gln49Pro) NM_020937.4 position 14-45605380-A-C HET missense			Variant not found in GnomAD. Benign computational verdict because 10 benign predictions. Out of functional domain. Not conserved position. Not described in PeCan, ClinVar, COSMIC. ACGM and committee VOUS.
76	T Lymphoblastic lymphoma		PTPRD c.4171G>A (p.A1391T) NM_002839.3 position 9-8404576-C-T HET missense			Variant located within TK domain. In silico predictors suggest mostly pathogenic. Conservation 5.92 (GERP). Described in the gnomAD population database in 1 heterozigote. Reported in St Jude Pecan in one HGG case. Reported in ICGC somatic in 1 case of medulloblastoma (MU83563013). Described in cosmic in one case of colon adenocarcinoma (COSM6955085). Not reported in clinvar. Gen not related to pr…
76	T Lymphoblastic lymphoma		CYLD c.1522G>T (p.D508Y) NM_015247.2 16-50815160-G-T HET missense			Variant within protein functional domain (CAP-GLY). Most in silico predictors suggest pathogenic. Not described in gnomAD. Not reported in St Jude PeCan, cosmic, clinvar. ACGM and committee classification: VOUS.
77	ALL-B		FANCC c.823T>C (p.F275L) NM_000136.2 position 9- 97897648-A-G HET missense			Variant located within the functional domain of the protein. Most missense variants in this gene are not pathogenic. Reported as VOUS in Clinvar on 3 occasions (ID 219885), not described in PeCan or COSMIC. Registered in gnomAD in 3 heterozygotes. In silico predictors suggest benign. The position would not be preserved in evolution. Based on ACGM criteria, the variant is classified as VOUS.
78	Atypical Teratoid Rhabdoid Tumor				NBN c.1648_1651del (p.K550Gfs*8) NM_002485.4 8- 90965665- CTTTT-C HET frameshift	Variant not described in the gnomAD population database. In silico predictors suggest that this is a pathogenic variant. The detected variant would result in a truncated protein, a known pathogenicity mechanism in this gene and which would lose the NBS1 domain. Described in Clinvar twice as pathogenic (ID483999), one of them in cancer predisposition syndrome. Not described in PeCan, nor in COSMIC…
78	Atypical Teratoid Rhabdoid Tumor			CHEK2 c.342G>T (p.W114C) NM_007194.3 22-29121333-C-A HET missense		Variant located in a region considered hotspot in a gene where other missense variants are considered pathogenic. Reported in gnomAD in 1 heterozygote. Reported in ClinVar 2 times as VOUS (ID823764). Not described in PeCan or COSMIC. In silico predictors suggest pathogenic. Located within functional domain. Based on available knowledge on genetic predisposition to the patient's tumor and accordin…
78	Atypical Teratoid Rhabdoid Tumor		ERBB4 c.2422G>T (p.V808F) NM_005235.2 2- 212426693-C-A HET missense			Variant not described in gnomAD. Described in ICGC somatic in liver cancer (MU85992190). Not described in other databases. Located within the tyrosine kinase domain of the protein. In silico predictors suggest that this is a pathogenic variant.
80	Osteosarcoma		CEP57 c.118C>G (p.P40A) NM_014679.4 position 11-95532468-C-G HET missense			Variant not described in population databases or other databases consulted. In silico predictors suggest pathogenic change. Variant outside known functional domain. ACGM and Committee classification: VOUS
81	High Grade Glioma		LZTR1 c.1687G>A (p.E563K) NM_006767.3 position 22-21348918-G-A HET missense			Variant not described in St. Jude PeCan, COSMIC or ClinVar. Reported in the gnomAD population database in 1 heterozygote. In silico predictors suggest that it is a pathogenic variant. This change is in the BTB / POZ functional domain. Mutations in heterozygosis in this gene associate Schwannomatosis with AD inheritance. Loss of function mutations in LZTR1 are associated with Noonan syndrome and A…
81	High Grade Glioma			FAT1 c.10990del (p.Q3664Sfs*10) NM_005245.3 position 4-187524689-TG-T HET frameshift		Variant not described in databases, including population databases. In silico predictors suggest that this is a pathogenic change. The variant would give rise to a truncated protein. Mutations in glioblastoma recur in this gene (PMID23354438). FAT1 binds beta-catenin, acting as a tumor suppressor. Its inactivation promotes oncogenesis through the Wnt / beta-catenin pathway. The role of the gene i…
84	Ewing Sarcoma		GRIN2A c.3139A>G (p.K1047E) NM_000833.4 position 16- 9858262-T-C HET missense			Variant not reported in population databases, nor in the other databases consulted. Most in silico predictors suggest pathogenic. Missense changes are a known pathogenicity mechanism in this gene. The variant is located in the functional region NMDAR2_C. Domain located in c-terminal region of NMDA receivers. ACGM and committee classification: VOUS
84	Ewing Sarcoma		EP300 c.6091C>G (p.P2031A) NM_001429.3 position 22- 41573806-C-G HET missense			Variant not reported in population databases (gnomAD) or other databases. Most In silico predictors suggest benign. Position not preserved in evolution. Located in Creb_binding domain (pfam). ACGM and committee classification: VOUS
85	Wilms tumor		SYK c.278C>T (p.S93F) NM_003177.6 position 9-93606458-C-T HET missense			Not described in gnomAD. In silico predictors suggest pathogenic variant. Variant located within functional domain (SH2 domain n-terminal). Not described in pecan, clinvar, described in cosmic twice (squamous skin carcinoma) (COSM4993463). Committe: VOUS
87	Hodgkin Lymphoma		FAT1 c.2261A>G (p.Y754C) NM_005245.3 4-187628721-T-C HET missense			Not reported in databases. In silico predictors mostly pathogenic. Variant located in cadherin_repeat domain. ACGM and committee: VOUS.
87	Hodgkin Lymphoma		LMO1 c.295G>A (p.E99K) NM_002315.2 11-8248592-C-T HET missense			unreported variant in population databases (gnomAD). Variant described in cancer, reported in ICGC somatic 2 times in skin cancer and melanoma (MU4490660), reported in COSMIC in colon and melanoma cancer (COSM2220382). Not reported in ClinVar or Pecan. Change located within functional domain of the protein. Most in silico predictors suggest pathogenic. Position preserved in evolution. Switch betw…
88	ALL-B		ATM c.4091A>G (p.D1364G) NM_000051.3 position 11- 108158424-A-G HET missense			This variant has been reported in 2 heterozygous in the population database gnomAD. It has been described in the Clinvar database by several laboratories (6 reports) as an uncertain significance variant (ID 236715) and is not reported in other databases such as PeCan or Cosmic. Most In silico predictors suggest that this is a neutral change. Based on ACGM criteria it is classified as VOUS
88	ALL-B		MDM2 c.499A>G (p.R167G) NM_002392.5 position 12- 69218407-A-G HET missense			This variant has not been reported in the population database gnomAD and has also not been reported in the various databases consulted (Clinvar, Pecan, Cosmic, HGMD). It is located outside the functional domain of the protein. Most predictives in silico suggest that this is a neutral change. Based on ACMG criteria it is classified as VOUS
89	ALL-B				ATM c.1402_1403del (p.K468Efs*18) NM_000051.3 11- 108121593- CAA-C HET frameshift	The variant detected in the ATM gene would result in a truncated protein, described in ClinVar on 5 occasions as pathogenic/probably pathogenic (ID140889). Not described in PeCan, but reported in COSMIC in 5 lymphoid tumors (COSM758338). Reported in the population database gnomAD in 13 heterozygous. In silico predictors suggest that it is a pathogenic variant and the position would be preserved i…
89	ALL-B				RECQL4 c.2336_2357del (p.D779Cfs*57) NM_004260.3 position 8-145738707-ACAGCCCGCACATCTGG CCGGTC-A HET frameshift	The detected variant would result in a truncated protein, a known mechanism of pathogenicity in this gene. This variant has not been described in the gnomAD population database or in the ClinVar, PeCan, COSMIC and ICGC databases. In silico prediction suggests that this is a pathogenic change. There is insufficient evidence to link this change to susceptibility to leukemia suffered by the patient.…
90	Alveolar rhabdomyosarcoma		POLE c.4367C>T (p.S1456L) NM_006231.3 position 12- 133220070-G-A HET missense			Variant not described in the gnomAD population databases. Reported in COSMIC in a tumor sample of cutaneous carcinoma (COSM6926851). In silico predictors suggest that it is a neutral variant. Change located outside the functional domain. ACGM and committee VOUS.
91	Atypical Teratoid Rhabdoid Tumor		CEBPA c.113G>A (p.G38D) NM_004364.4 position 19-33793208-C-T HET missense			The variant has been reported in the COSMIC database in a lung adenocarcinoma (COSM6969277). Not described in population databases or in the other databases consulted. The variant would be located outside of known functional domains. In silico predictors suggest that this is a neutral change and the position would not be conserved in evolution. According to ACGM criteria and committee clasificati…
91	Atypical Teratoid Rhabdoid Tumor		LRIG3 c.1670G>C (p.G557A) NM_153377.4 position 12-59274494-C-G HET missense			Not described in gnomAD. Not described in pecan, cosmic, clinvar. In silico predictors: Pathogenic. Within known domain. ACGM and committee classification VOUS.
91	Atypical Teratoid Rhabdoid Tumor		MAX c.259G>A (p.D87N) NM_002382.4 position 14-65544667-C-T HET missense			Variant described in Clinvar as VOUS on 1 occasion (ID821546). Not described in St Jude Pecan, COSMIC. Reported in the gnomAD population database in 1 heterozygote. In silico predictors suggest this is a pathogenic variant. Out of functional domain. ACGM and committee clasification: VOUS
92	Ewing Sarcoma		XPC c.2531C>T (p.A844V) NM_004628.4 position 3-14188863-G-A HET missense			Variant not described in databases, including population databases. In silico predictors suggest that it is a neutral change and the position would not be conserved in evolution. Variant located in functional domain. According to ACGM criteria and after evaluation in committee: VOUS
92	Ewing Sarcoma		FAT1 c.3888G>C (p.E1296D) NM_005245.3 position 4- 187557823-C-G HET missense			Variant reported in the population database gnomAD in a total of 3 heterozygotes. Described in COSMIC in 3 tumor samples (COSM3131762). Not reported in other databases. Change located in functional domain. In silico predictors suggest that this is a neutral change and the position would not be conserved in evolution. According to ACGM criteria and after evaluation in committee: VOUS
92	Ewing Sarcoma	KMT2D c.8432A>G (p.Q2811R) NM_003482.3 position 12-49432707-T-C HET missense				Variant not described in databases. In silico predictors suggest benign, the position would not be conserved in evolution. Out of functional domain. ACGM and committee: likely benign
93	germ cell tumor CNS		SDHB c.615A>C (p.K205N) NM_003000.2 position 1-17350495-T-G HET missense			The variant detected in the SDHB gene has not been described in the gnomAD population database. Likewise, It is not reported in ClinVar, COSMIC, PeCan, HGMD or ICGC somatic. Predictors suggest that this is a deletereous change. It is located in a known domain of protein. It is a gene associated with the development of paragangliomas, pheochromocytomas and GIST with an AD inheritance pattern, but …
93	germ cell tumor CNS		JAK3 c.1205G>A (p.R402H) NM_000215.3 position 19- 17951088-C-T HET missense			Variant reported in the gnomAD database in 1 heterozygote. Variant not described in PeCan, Clinvar, however, reported in COSMIC in 3 tumors (COSM4075501). In silico predictors suggest that this is a pathogenic change. Change located in functional domain of the protein. Based on available evidence it is classified as VOUS.
97	Meningioma		ARID1A c.592C>T (p.P198S) NM_006015.4 position 1-27023486-C-T HET missense			The variant has been reported in the ClinVar database as VUS (ID801460) has not been described in the remaining databases consulted (HGMD, Pecan, Cosmic, IGCG somatic ) including population databases. Out of known functional domain. Predictors suggest that this is a benign change. The position would not be preserved in evolution. According to ACGM criteria it is classified as VUS.
97	Meningioma		CDH11 c.421C>G (p.P141A) NM_001797.3 position 16-65032567-G-C HET missense			The detected variant has not been described in the different databases consulted (ClinVar, HGMD, Pecan, Cosmic, IGCG somatic ) including population databases. Variant located within known domain of protein. It is classified as VUS.
98	ALL-T		SMAD4 c.851A>G (p.Q284R) NM_005359.6 position 18-48584773-A-G HET missense			Variant not reported in databases, including population databases. MostIn silico predictors suggest that this is a pathogenic change. The position would be preserved in evolution. The variant would be located outside the functional domain of the protein, but according to uniprot, it is located in the region of interaction with ZBTB7A. Based on the available clinical information of the patient and…
99	Desmoplastic small round cell tumor		GRIN2A c.149A>G (p.E50G) NM_000833.4 position 16-10274120-T-C HET missense			Not described in databases, including population databases. Most in silico predictors suggest that it is a benign variant. Change located in known domain of the protein. ACGM and committee categorization: VOUS
101	Hodgkin Lymphoma		ALK c.2254A>T (p.M752L) NM_004304.4 position 2-29462647-T-A HET missense			The variant detected in the ALK gene has not been described in the gnomAD population database. Likewise, it is not reported in ClinVar, PeCan, COSMIC, HGMD or ICGC somatic. In silico predictors suggest that this is a neutral change. The change is outside of known functional domain. Based on available evidence and ACGM criteria it is classified as a variant of uncertain meaning.
101	Hodgkin Lymphoma		DICER1 c.4489G>A (p.D1497N) NM_177438.2 position 14:95562768 HET missense			The variant detected in the DICER1 gene is described in the gnomAD database in 1 heterozygote. It is reported in Clinvar as VOUS on 2 occasions (ID242111) in the context of genetic predisposition to cancer. Located outside known functional domain. In silico predictors suggest that this is a neutral change. According to acGM criteria it is classified as a variant of uncertain meaning.
101	Hodgkin Lymphoma		BRIP1 c.2285G>A (p.R762H) NM_032043.2 position 17-59820468-C-T HET missense			The variant detected in the BRIP1 gene is reported as VOUS in ClinVar 10 times (ID185226). It appears in COSMIC (COSV51999752) in the somatic line of renal tumor. In HGMD it is described as VUS associated with cancer predisposition syndrome (PMID: 31159747). The population database gnomAD collects 17 heterozygous. In silico predictors suggest that this is a deleterous cvariant and it is in known …
101	Hodgkin Lymphoma		JAK3 c.622G>C (p.V208L) NM_000215.3 position 19-17953364-C-G HET missense			Variant not described in the databases consulted, including population databases. Variant located outside functional domain. Predictors suggest that this is a neutral change and the position would not be preserved in evolution. It is classified as VUS
102	Embryonal Rhabdomyosarcoma		CLTC c.1885C>T (p.H629Y) NM_004859.3 position 17-57743943-C-T HET missense			Variant not described in databases, including the GnomAD population database. Change located within the functional domain of the protein. Most In silico predictors suggest that this is a pathogenic change. It is a gene involved in fusion genes in cancer, but not frequently mutated. Furthermore, there is no literature involving CLTC with rhabdomyosarcoma or other sarcomas. Based on ACGM criteria a…
102	Embryonal Rhabdomyosarcoma		DNMT3A c.2224C>T (p.R742W) NM_175629.2 position 2-25463269-G-A HET missense			Variant not described in databases, including the gnomAD population database. In silico predictors suggest that this is a pathogenic change. Variant located in a region considered Hotspot (Site-specific DNA-cytosine methylase). It is a gene that undergoes mutations in AML, but infrequently in solid tumors and only exceptionally in sarcomas. According to ACGM criteria and after evaluation in commi…
102	Embryonal Rhabdomyosarcoma		BCR c.781A>T (p.I261F) NM_004327.3 22-23523928-A-T HET missense			Variant not described in databases, including gnomAD. In silico predictors suggest that this is a neutral change, the amino acid position would not be conserved in evolution and the change would be outside the functional domain. ACGM: likely benign, committee: VOUS.
104	malignant germ cell tumor		SPOP c.38T>C (p.M13T) NM_001007226.1 position 17-47700135-A-G HET missense			Variant not described in the databases consulted (ClinVar, COSMIC, PeCan, HGMD) including population databases. The variant is located outside functional domain. In silico predictors suggest that this is a pathogenic variant. According to ACGM criteria the variant is classified as VUS.
106	Clear cell renal carcinoma		ASXL1 c.619A>G (p.S207G) NM_015338.5 position 20-31017757-A-G HET missense			Variant not described in the population database gnomAD. Reported in ICGC somatic in two tumor samples (MU130242731). Not described in other databases. In silico predictors suggest that it is a benign variant and the position would not be preserved in evolution. The change would be out of functional domain (pfam). According to ACGM criteria the variant is classified as VOUS.
106	Clear cell renal carcinoma		FLT3 c.1820G>C (p.R607T) NM_004119.2 position 13-28608236-C-G HET missense			Variant not described in databases, including the gnomAD population database. In silico predictors suggest that it would be a pathogenic variant. The position is preserved in evolution. Variant located in hot-spot region (catalytic domain). According to ACGM criteria and clinical context, the variant is classified as VOUS.
106	Clear cell renal carcinoma		CDK12 c.1667C>G (p.P556R) NM_016507.3 position 17-37627752-C-G HET missense			Variant not described in gnomAD. Change located outside functional domain. Variant not described in PeCan, Clinvar, COSMIC or other databases. According to ACGM criteria it is classified as VUS.
106	Clear cell renal carcinoma		KDM5A c.14G>A (p.G5E) NM_001042603.2 position 12-498244-C-T HET missense			Variant not described in gnomAD. In silico predictors suggest that this is a benign variant. The position would not be preserved in evolution and is located outside the functional domain of the protein. Not described in PeCan, COSMIC or ClinVar. The variant is classified as VUS.
106	Clear cell renal carcinoma		MED13 c.4436T>C (p.L1479S) NM_005121.2 position 17-60042775-A-G HET missense			Variant not described in gnomAD, or in other databases. Located outside functional domain. Most In silico predictors suggest that this is a benign variant. According to ACGM criteria it is classified as VUS
107	Low grade Glioma		FGFR2 c.2326C>T (p.L776F) NM_000141.4 position 10-123239511-G-A HET missense			Variant not described in the population database gnomAD. Not described in other databases. Variant located outside functional domain but the position would be preserved in evolution. In silico predictors suggest that this is a neutral change. Based on ACGM criteria it is classified as VUS.
110	ALL-B				CDKN2A monoallelic deletion	Pathogenic deletion of CDKN2A has been detected in the patient's germline sample. Mutations and deletions of CDKN2A are associated with risk of melanoma, melanoma-astrocytoma syndrome, as well as melanoma-pancreatic syndrome (FAMMMPC) with an autosomal dominant inheritance pattern. Melanoma is the most common tumor in this context, although the risk of pancreatic cancer has been well established …
110	ALL-B		ATM c.4940T>C (p.L1647P) NM_000051.3 position 11- 108168044-T-C HET missense			Variant described in COSMIC in a salivary gland carcinoma sample (COSM6916640). Not described in other databases (PeCan, Clinvar, LOVD), including population databases. In silico predictors suggest that this is a pathogenic change. However, the change is located outside of known functional domain. Based on current evidence and according to ACGM criteria, the variant is classified as VUS
110	ALL-B		IDH1 c.692A>G (p.Y231C) NM_005896.3 position 2- 209108157-T-C HET missense			Variant not described in databases, including the gnomAD population database. In silico predictors suggest that it would be a pathogenic variant. Change located within functional domain of the protein. Based on available evidence and ACGM criteria it is classified as a variant of uncertain significance.
110	ALL-B		FGFR4 c.1525G>C (p.A509P) NM_002011.4 position 5- 176522336-G-C HET missense			Variant not described in databases, including the gnomAD population database. In silico predictors suggest that it is a pathogenic variant, located within the tyrosine kinase domain of the protein. Based on current evidence it is considered VUS.
110	ALL-B		ROS1 c.6226A>C (p.I2076L) NM_002944.2 HET missense			Variant not described in databases, including the gnomAD population database. In silico predictors suggest that this is a pathogenic variant. Located in the catalytic domain of ROS1 (TK domain). Based on current evidence it is considered VUS.
111	Lymphoblastic lymphoma				PIK3CG c.2340dup (p.E781Rfs*4) NM_002649.3 position 7-106515193-T-TC HET frameshift	Variant not described in databases, including the gnomAD population database. It would result in a truncated protein. In silico prediction suggests that this is a pathogenic change. It is rated as likely pathogenic according to ACGM criteria, although it has no proven clinical relevance in predisposition to cancer.
112	Diffuse large B-cell lymphoma		ASXL1 c.3218G>T (p.R1073L) NM_015338.5 position 20-31023733-G-T HET missense			The detected variant has been described somaticaly in the Cosmic database (COSV60107297) and in IGCG somatic (MU13625905), in a melanoma sample. No references have been found in all other databases consulted (ClinVar, HGMD, Pecan) including population databases. In silico analysis predicts a neutral effect of this change. Based on ACGM criteria it is classified as a variant of uncertain significa…
112	Diffuse large B-cell lymphoma		IGF2R c.1501G>A (p.A501T) NM_000876.3 position 6-160464200-G-A HET missense			Variant not described in databases, including population databases. Out of known domain. In silico predictors are not informative. According to ACGM criteria it is classified as VUS.
113	Medulloblastoma		PTPRD c.976C>G (p.P326A) NM_002839.3 9- 8518415-G-C HET missense			Variant not described in databases, including population databases. In silico predictors suggest that it is a pathogenic variant. Change located within functional domain. According to ACGM criteria and after committee evaluation, it is classified as VOUS.
113	Medulloblastoma				SUFU c.71dup (p.A25Gfs*23) NM_016169.3 10- 104263973-G-GC HET frameshift	The detected variant would originate a truncated protein, a known pathogenic mechanism of disease in the SUFU gene. The variant has not been described in population databases, however it is described in ClinVar as pathogenic in the context of medulloblastoma (ID3574). Described in somatic ICGC in an ovarian tumor (MU75759780). Not described in PeCan. Reported in COSMIC on 5 occasions (COSM270677)…
114	Burkitt lymphoma		CSF1R c.221C>T (p.A74V) NM_005211.3 position 5-149460416-G-A HET missense			Variant not described in databases, including population databases. Located in known domain of protein.In silico predictors suggest that this is a variant of neutral effect. According to ACGM criteria it is classified as VUS.
115	Neuroblastoma		CDKN2B c.256G>A (p.Asp86Asn) NM_004936.3 9:22006147-C-T HET missense			The c.256G> A variant (p.Asp86Asn) detected in the CDKN2B gene appears reported in population databases with an estimated prevalence of 1 in 800 individuals. However, the variant can be considered predisposing to renal carcinoma based on PMID publication 25873077. In clinvar it is reported as being of uncertain significance (ID426555). The variant is in a known domain of the protein. Based on the…
115	Neuroblastoma		NOTCH3 c.1654G>C (p.Asp552His) NM_000435.2 19:15298102-C-G HET missense			The c.1654G> C variant (p.Asp552His) in the NOTCH3 gene has not been reported in databases, including population databases. It is within functional domain. In silico predictors suggest that this is a pathogenic change. Based on ACGM guidelines it is classified as VOUS
116	ALL-B		RPL5 c.504T>A (p.D168E) NM_000969.3 position 1-93301926-T-A HET missense			Variant not described in databases, including the gnomAD population database. In silico predictors suggest that this is a pathogenic change. Variant located within functional domain. Mutations in this gene are associated with Diamond-Blackfan anemia with AD inheritance; Disease that the patient does not suffer based on the clinical information. Based on available evidence and ACGM criteria, it is…
116	ALL-B		ERCC4 c.2188A>G (p.S730G) NM_005236.2 position 16-14041641-A-G HET missense			Variant not described in the gnomAD database, nor in Clinvar, PeCan, COSMIC and HGMD. It is reported in ICGC somatic (MU93377426) in gastric tumor somatic line. Most in silico predictors suggest that this is a pathogenic change and the variant is within functional domain of the protein. Mutations in this gene are associated with Xeroderma Pigmentosum and Fanconi Anemia, both entities with AR inhe…
116	ALL-B		HSPH1 c.1505_1515delinsTC (p.P502_E505d elinsL) NM_006644.3 position 13-31719769- CTCCTCAGTTG-GA HET protein_altering_variant			Variant not described in databases, including the gnomAD population database. According to ACGM criteria, the variant is classified as uncertain significance variant.
116	ALL-B		HIST1H3A c.187A>G (p.I63V) NM_003529.2 position 6-26020904-A-G HET missense			Variant not described in databases, including the gnomAD population database. Predictives in silico suggest that this is a neutral change. According to ACGM criteria, the variant is classified as uncertain significance variant.
116	ALL-B				CIS VARIANTS: *JAK3 c.1465C>T (p.Q489*) NM_000215.3 position 19-17949176-G-A HET Stop variant. *JAK3 c.1442-2A>G NM_000215.3 position 19-17949201-T-C HET splice_acceptor_variant	*Variant c.1465C>T (p.Q489*) has not been described in databases, including the gnomAD population database. The change would result in a truncated protein and several functional domains of the protein would be lost, predictably impacting its function. *Variant c.1442-2A>G has not been described in population databases or COSMIC, clinvar, PeCan. However, the variant is reported in LOVD as pathogen…
117	ALL-B		KMT2A c.6233G>A (p.R2078H) NM_001197104.1 position 11-118371776-G-A HET missense			Variant reported in 1 heterozygote in the gnomAD database. Reported in the COSMIC database 3 times in endometrial and duodenal tumor (COSM923585). Not described in PeCan St Jude or ClinVar. Position preserved in evolution. Out of functional domain. According to ACGM criteria it is classified as VOUS.
118	ALL-B				CHEK2 c.497A>G (p.N166S) NM_007194.3 position 22- 29121060-T-C HET missense	Variant not described in the population database gnomAD. In silico predictors suggest that this is a pathogenic change. Region considered HotSpot, it is a functional domain of protein. Reported in ClinVar as VOUS on 3 patients with suspected cancer predisposition syndrome (ID142371). Described in ICGC somatic in a sample of cervical carcinoma (MU131316737). Variant not reported in PeCan or COSMIC…
119	ALL-B			ALK c.3467G>A (p.C1156Y) NM_004304.4 position 2-29445258-C-T HET missense		This variant has not been reported in the population database gnomAD. It is within functional domain and has not been reported at the germinal level in the different databases consulted (Clinvar, Pecan, HGMD). In the Cosmic database, it has been described in three cases of lung cancer (COSV66562303). Most in silico predictors suggest that this is a deletereous change. In lung cancer it has been d…
119	ALL-B				ERCC2 c.1867dup (p.V623Gfs*26) NM_000400.3 19-45856038-A-AC HET Frameshift	Variant associated with Xeroderma Pigmentosum with a rerecesive inheritance pattern (AR).The variant, located within the functional domain DNA repair helicase (rad3), would result in a truncated protein and has been described in HGMD associated with Xeroderma Pigmentosum. This variant is not described in the ClinVar, PeCan, or COSMIC databases. The gnomAD database reports 16 heterozygous. Since i…
119	ALL-B		PTPN11 c.244A>G (p.M82V) NM_002834.4 position 12-112888228-A-G HET missense			This variant has been reported in 2 heterozygous in the genomAD population database. It has been described in the Clinvar database and reviewed by expert panel as an uncertain clinical significance variant (ID 40504). It is located in a preserved position within the N-SH2 domain. It has been described in a patient with noonan syndrome (PMID: 30577886). At the somatic level it has been described i…
119	ALL-B		NHP2 c.307T>A (p.L103M) NM_017838.3 position 5-177577918-A-T HET missense			Gene associated with congenital dyskeratosis with a recessive inheritance pattern. This variant has not been reported in the population database gnomAD. It is within functional domain and has not been reported in the different databases consulted (Clinvar, Pecan cosmic, HGMD). Most predictives in silico suggest that this is a neutral change. Based on ACGM criteria it is classified as VOUS
120	Burkitt lymphoma				CHEK2 c.470T>C (p.I157T) NM_007194.3 position 22-29121087-A-G HET missense	It is a variant reported in 0.41% of the general population according to gnomAD. The change is located in a functional domain of CHEK2 (forkhead-associated (FHA) domain) and has been described in ClinVar on 25 occasions (ID5591) with interpretation conflicts (reported as pathogenic, likely pathogenic and VUS). Several case-control studies and different subsequent meta-analyses support an increase…
120	Burkitt lymphoma		WRN c.394G>A (p.A132T) NM_000553.4 position 8- 30922469-G-A HET missense			Variant reported in clinvar as VUS (ID458472). Variant not described in other databases consulted (COSMIC, PeCan, HGMD) including population databases. The variant is located within functional domain. In silico predictors suggest that this is a benign variant. According to ACGM criteria the variant is classified as VUS.
121	Hodgkin Lymphoma		NPM1 c.703C>G (p.P235A) NM_002520.6 position 5- 170832339-C-G HET missense			Variant located outside functional domain. Not described in databases, including the gnomAD population database. Most predictors suggest that this is a neutral change. According to ACGM criteria it is classified as VUS.
124	ALL-B		NOTCH2 c.6908C>G (p.P2303R) NM_024408.3 position 1-120458437-G-C HET missense			Variant not described in databases, including population databases. Variant located in known domain of protein. Most predictors in silico suggest that it would be a pathogenic change. The position would be preserved in evolution. Based on available evidence and ACGM criteria it is classified as VUS
124	ALL-B	ROS1 c.4870A>G (p.R1624G) NM_002944.2 position 6- 117662595-T-C HET missense				Variant not described in databases, including population databases. Change located outside functional domain. The position is not preserved in evolution and the predictors in silico suggest that this is a benign change. According to available evidence and ACGM criteria it is classified as likely benign.
128	High Grade Glioma		ERCC2 c.1367_1369del (p.I456del) NM_000400.3 19-45860739-GTGA-G HET in frame_deletion			The detected Variant would give rise to a truncated protein. The in silico prediction suggests that it would be a pathogenic variant. It appears reported in the gnomAD database in 1 heterozygote. Described in Clinvar as probably pathogenic in craniopharyngioma (ID620626). Not described in PeCan, COSMIC or other databases. The different pathologies associated with this gene are of AR inheritance. …
129	Burkitt lymphoma	IRS1 c.2044A>G (p.S682G) NM_005544.2 position 2- 227661411-T-C HET missense				Variant not described in databases, including population databases. In silico predictors suggest that this is a neutral change. The position would not be preserved in evolution. Variant located outside functional domain. According to ACGM criteria it is classified as likely benign.
130	rhabdomyosarcoma		CSF1R c.1162G>A (p.G388S) NM_005211.3 position 5-149450055-C-T HET missense			Variant not described in databases consulted (COSMIC, PeCan, HGMD) including population databases. The variant is located within functional domain. In silico predictors suggest that this is a benign variant. According to ACGM criteria the variant is classified as VUS.
132	ALL-B		FANCG c.1157C>T (p. p.P386L) NM_004629.1 position 9-35075738-G-A HET missense			This variant has not been reported in the various databases consulted (HGMD, Pecan, Cosmic, IGCG), including population databases. In silico analysis predicts a neutral effect, it is located outside functional domain. Based on ACGM criteria it is classified as VOUS.
132	ALL-B		CAMTA1 c.4409C>A (p.T1470N) NM_015215.3 position 1-7805943-C-A HET missense			Variant not reported in databases, including population databases. Variant located outside functional domain. Most in silico predictors suggest that this would be a neutral change. According to ACGM criteria it is classified as VUS.
133	Medulloepitelioma		TERT c.601C>T (p.R201W) NM_198253.2 5- 1294400-G-A h HETmissense			Variant described in the gnomAD population database in 3 heterozygotes. Predictors in silico suggest that it is a benign variant, an unconserved position in evolution. Located outside the functional domain. Reported on Clinvar as VOUS on 1 occasion (ID471897). Reported in COSMIC in a colon cancer sample (COSM4733113), not described in PeCan. According to ACGM criteria and committee it is classifi…
133	Medulloepitelioma		GREM1 c.544G>A (p.D182N) NM_013372.6 15- 33023435-G-A HET missense			Variant reported in ICGC somatic in a sample of CRC (MU46744424), but not described in other databases, including population-based. The variant would be located outside the functional domain of the protein. The variant is classified as VOUS.
137	ALL-B		MAP4K3 c.1579G>T (p.D527Y) NM_003618.3 position 2-39514001-C-A HET missense			Variant not described in the databases consulted (ClinVar, COSMIC, PeCan, HGMD) including population databases. The variant is located outside functional domain. In silico predictors suggest that this is a pathogenic variant. According to ACGM criteria the variant is classified as VUS.
137	ALL-B		POLE c.198G>A (p.M66I) NM_006231.3 position 12-133257730-C-T HET missense			Variant described in the gnomAD database in a total of 2 heterozygous. The variant has been reported in Clinvar on 3 occasions as a variant of uncertain significance (ID540773) in the germline of patients with suspected hereditary colon cancer. It has not been described in other databases consulted (COSMIC, HGMD, PeCan). The predictors in silico are inconclusive. The variant is located outside of…
138	ALL-T		PIK3CD c.1447G>A (p.V483M) NM_005026.3 1-9780277-G-A HET missense			The variant detected in the PIK3CD gene has not been reported in the databases consulted (ClinVar, HGMD, Pecan Cosmic, IGCG) including population databases. It belongs to a functional domain of protein and in silico analysis is inconclusive. Based on ACGM criteria it is classified as a variant of uncertain significance.
138	ALL-T		APC c.3484T>A (p.Y1162N) NM_000038.5 position 5-112174775-T-A HET missense			This variant has been reported in a single heterozygote individual in the gnomAD database and has been classified in ClinVar as a change in uncertain clinical significance (ID: 823827) and no references have been found in the other databases consulted. In silico analysis with most of the programs used predicts a possible deleterous effect of this change. Based on ACGM criteria it is classified as…
138	ALL-T		FAT1 c.11171A>T (p.E3724V) NM_005245.3 position 4-187524509-T-A HET missense			Variant not described in the population database gnomAD. Not described in PeCan, ClinVar, COSMIC or other databases. Variant located outside functional domain. In silico predictors are Inconclusive. It is classified as VUs according to ACGM criteria.
138	ALL-T		IRS1 c.755C>T (p.T252I) NM_005544.2 position 2-227662700-G-A HET missense			Variant not described in gnomAD, Clinvar, PeCan or COSMIC. Predictors in silico suggest that this is a spelling change. Variant located in functional domain of the protein. Based on available evidence and ACGM criteria it is classified as VUS.
139	Wilms tumor			IGF1R c.3367A>G (p.M1123V) NM_000875.4 position 15-99482499-A-G HET missense		Variant located within Tyrosine kinase domain. Variant not described in databases, including populations. Predictors in silico suggest that this is a pathogenic variant. The position is preserved in evolution. The involvement of IGF1R in the Wilms tumor is a well-known fact and in fact, its gene amplification could even have pronostic implications (PMID: 22529373). There is insufficient evidence …
140	ALL-B		MYD88 c.73G>T (p.A25S) NM_002468.4 position 3-38180225-G-T HET missense			Variant not described in the databases consulted (ClinVar, COSMIC, PeCan, HGMD) including population databases. The variant is located outside functional domain. In silico predictors suggest that this is a benign variant. According to ACGM criteria the variant is classified as likely benign.
141	Neuroblastoma		PIK3CB c.2487A>C (p.E829D) NM_006219.2 position 1-138400826-T-G HET missense			Variant not described in the population database gnomAD. Not described in PeCan, ClinVar or COSMIC. Located within a functional domain of protein. In silico predictors suggest that this is a neutral change. Based on ACGM guidelines it is classified as VOUS
142	ALL-T		RET c.2833G>A (p.V945M) NM_020975.4 position 10- 43619150-G-A HET missense			The detected variant has been reported in four heterozygous individuals in the genomAD database and has been described in the ClinVar database as of uncertain clinical significance (ID: 136113). No references have been found on the clinical involvement of this change and have not been reported at the germinal level in the databases consulted (Pecan, HGMD). It has been described at the somatic lev…
142	ALL-T		JAK2 c.3200A>G (p.N1067S) NM_004972.3 position 9-5126355-A-G HET missense			Variant not described in the databases consulted (ClinVar, COSMIC, PeCan, HGMD) including population databases. The variant is located within functional domain. In silico predictors suggest that this is a benign variant. According to ACGM criteria the variant is classified as VUS.
143	Lymphoblastic lymphoma			FANCD2 c.2204G>A (p.R735Q) NM_033084.4 position 3-10107113-G-A HET missense		This variant has been reported in 4 heterozygous individuals in the genomAD database. In the Clinvar database, this change has been categorized by a single laboratory as pathogenic (ID: 872482) although no evidence is provided for this classification. In the HGMD database it has been reported in compound heterocygosis with another splicing variant in a patient with fanconi anemia (PMID: 23285130)…
144	Neuroblastoma			NF1 c.2998C>A (p.R1000S) NM_000267.3 position 17- 29557285-C-A HET missense		This variant has not been reported in the databases consulted (Clinvar, HGMD, Pecan, LOVD) including population databases. It is within a functional domain and it should be noted that there are described other missense variants that affect the same amino acid (p.R1000C, R1000P, R1000H, R1000L) which their pathogenicity is not clearly determined. Since despite these variants having been described …
144	Neuroblastoma		ECT2L c.2028+1_2028+18 delinsTTTA NM_001077706.2 position 6- 139204009-GTAAATGAGTTTCAATTC - TTTA HET Splice variant			Variant not described in population databases, nor in ClinVar, PeCan, HGMD. Reported in COSMIC, in a tumor sample of astrocytoma (COSM7349131). According to ACGM criteria it is classified as VUS
147	Hodgkin Lymphoma		HSPH1 c.1331C>T (p.A444V) NM_006644.3 position 13-31722143-G-A HET missense			Variant not described in the population database gnomAD. Not reported in other databases. The predictors in silico are inconclusive. Variant located outside the functional domain of the protein. According to ACGM criteria it is classified as VOUS.
149	neuroblastoma				FANCM c.2161-1G>A NM_020937.3 position 14-45642257-G-A HET splice	This gene is associated with Fanconi anemia, an inherited disorder characterized by progressive pancytopenia with bone marrow insufficiency, variable congenital malformations and predisposition to develop solid or haematological tumors. It follows a pattern of recessive inheritance, so it is two pathogenic changes are necessary for the development of the disease. This variant has not been reporte…
149	neuroblastoma				MUTYH c.1187G>A (p.G396D) NM_001128425.1 position 1-45797228-C-T HET missense	This gene continues to a pattern of recessive inheritance, so it is necessary to have two pathogenic changes for the development of the disease. This variant has been described with a frequency of 0.3% in the population database gnomAD. It has been classified as a pathogenic change in both ClinVar database (ID:5294) as in gnomAD (CM020287) as it has been described as one of the most common change…
151	Ependymoma		RB1 c.85_87del (p.P29del) NM_000321.2 position 13- 48878129-CCCT-C HET in_frame_del			This variant has not been reported in the various databases consulted (Clinvar, HGMD, Pecan, Cosmic) including population databases. The in silico analysis suggests that this is a spelling change. Based on ACGM criteria it is classified as VOUS.
151	Ependymoma		FANCB c.2116A>G (p.T706A) NM_001018113.2 position x- 14862674-T-C HET missense			This variant has not been reported in the population database gnomAD nor has it been described at the germinal level in the different databases consulted (Clinvar, Pecan, HGMD). However, it has been reported at the somatic level in the Cosmic database in a kidney sample (COSV60758985). Most predictors in silico suggest that this is a neutral change. Based on ACGM criteria it is classified as VOUS.
151	Ependymoma				XPC c.1643_1644del (p.V548Afs*25) NM_004628.4 position 3-14199738-GCA-G HET Frameshift	The pathogenic variant c.1643_1644del (p.V548Afs*25) in the XPC gene, is associated with Xeroderma Pigmentosum with a recesive inheritance pattern (RA). The variant is located within a functional domain and would result in a truncated protein. It has been described in ClinVar (ID:262), OMIM (613208.0010) and HGMD (CD931058) associated with Xeroderma Pigmentosum. This variant is not described in t…
151	Ependymoma		KMT2D c.341A>G (p.D114G) NM_003482.3 position 12-49448370-T-C HET missense			This variant has not been reported in the population database gnomAD nor has it been described in the various databases consulted (Clinvar, Pecan, HGMD, COSMIC). Located outside known functional domain. According to ACGM criteria it is classified as VUS.
152	Neuroblastoma		TPR c.2718G>C (p.Q906H) NM_003292.2 position 1- 186319413-C-G HET missense			Variant not described in population databases. Not reported in ClinVar or PeCan, but in COSMIC in a small cell lung carcinoma sample (COSM326740). Predictors suggest that this is a neutral variant. Located within known domain of protein. According to ACGM criteria it is classified as VUS.
153	carcinoid tumor			ING4 c.109+1G>C NM_001127582.1 position 12- 6765892-C-G HET splice		Variant located on splicing consensus site (Between exon 2 and 3 of the gene of a total of 8 exons). This variant has not been described in databases including population databases. In silico prediction suggests that this is a deleterious change. It is a gene not associated with any known constitutional pathology. This gene is considered a tumor suppressor, involved in chromatin remodeling. It is…
153	carcinoid tumor		FGFR1 c.2108G>C (p.G703A) NM_023110.2 position 8- 38271748-C-G HET missense			Variant located in functional domain of protein (tyrosine kinase domain). Hotspot region of the gene. Other variants that would affect the same amino acid are considered likely pathogenic. Predictors suggest that this is a pathogenic change. Variant reported in gnomAD in 1 heterozygote. Not described in pecan, cosmic, ClinVar. In the clinical context of the patient and according to ACGM criteria …
159	Ewing Sarcoma				ERCC3 c.583C>T (p.Arg195Ter) NM_000122.1 position 2: 128047339 HET Stop_variant	This gene encodes for the XPD protein involved in transcription processes and also in DNA damage repair processes. Pathogenic mutations in this gene have been associated with a recessive inheritance to Xeroderma pigmentosum. Some studies currently link the presence of mutations in this gene to a increased risk of developing various types of tumors, such as breast cancer [PMID: 33125943, PMID: 324…
162	Desmoplastic small round cell tumor		MSH3 c.1892A>T (p.K631I) NM_002439.4 position 5- 80057493-A-T HET missense			The variant is located within a known domain of the protein. It has not been reported in the databases consulted, including population databases. Predictors in silico suggest that this is a spelling change. The MSH3 gene is associated with AR inheritance to family PAF, however, it has not been related to the tumor suffered by the patient. Based on ACGM criteria it is classified as VOUS.
162	Desmoplastic small round cell tumor		CSF1R c.1454G>T (p.C485F) NM_005211.3 position 5- 149449492-C-A HET missense			Variant not described in the databases consulted (ClinVar, COSMIC, PeCan, HGMD) including population databases. The variant is located within functional domain. In silico predictors suggest that this is a pathogenic variant. According to ACGM criteria the variant is classified as VUS.
168	Neuroblastoma		MAP3K1 c.1756C>T (p.Arg586Cys) NM_005921.1 position 5:56170928-C-T HET missense			Variant not described in the databases consulted (ClinVar, COSMIC, PeCan, HGMD) including population databases. The variant is located outside functional domain. In silico predictors suggest that this is a pathogenic variant. According to ACGM criteria the variant is classified as VUS.

## Sheet: supplementary material4
Patient number	Variant	Complementary studies	annotation
7	AXIN2 c.1878T>A (p.S626R) NM_004655.3 position 17-63533016-A-T HET missense	immnuhistochemical staining (ß-catenine) : no nuclear staining is observed. Cytoplasmic/membrane expression in 100% of tumor cells.	VOUS
15	CHEK2 c.254C>G (p.P85R) NM_007194.3 position 22-29130456-G-C HET missense	family segregation study: result compatible with likely pathogenic variant (figure 4)	LP
26	FAT1 c.9922A>C (p.T3308P) NM_005245.3 position 4-187531101-T-G HET missense	immnuhistochemical staining (ß-catenine): no nuclear staining is observed. Cytoplasmic staining in 80% cells. immnuhistochemical staining (c-myc): negative. immnuhistochemical staining (VEGF): negative.	VOUS
48	SH2B3 c.622G>C (p.E208Q) NM_005475.2 position 12-111856571-G-C HET missense	immnuhistochemical staining (p-STAT5): negative	VOPPS
67	PPM1D c.1601T>G (p.F534C) NM_003620.3 position 17-58740696-T-G HET missense	immnuhistochemical staining (p-p38): Weak positive result (+/+++) in 50-75% of cells: not suggestive of pathogenicity	VOUS
72	RET c.2331C>A (p.N777K) NM_020975.4 10- 43613867-C-A HET missense	family segregation study: mother dead when she was 30 years old (accident). Father carrier (RET+). Patient: thyroid and adrenal ultrasound: without alterations. Father ultrasound: pending	VOPPS
81	FAT1 c.10990del (p.Q3664Sfs*10) NM_005245.3 position 4-187524689-TG-T HET frameshift	immnuhistochemical staining (ß-catenine): 100% cytoplasmic 0% Nuclear.	VOPPS
